# Supplementary material for: Global blood miRNA profiling unravels early signatures of immunogenicity of Ebola vaccine rVSVΔG-ZEBOV-GP
Source: iScience. 2023 Nov 23;26(12):108574. doi: 10.1016/j.isci.2023.108574 (PMC10755791; doi:10.1016/j.isci.2023.108574)
Supplement: Table S1. Differential Expression Analysis, related to Figure 2 and 3 — Table S1A. Differential expression analysis for WB-miRNAs, vaccinees vs. placebos. Baseline-adjusted Log2-transformed data. Mann-Whitney test with Benjamini-Hochberg correction for multiple testing. Table S1B. Differential expression analysis for EV-miRNAs, vaccinees versus placebos. Baseline-adjusted Log2-transformed data. Mann-Whitney test with Benjamini-Hochberg correction for multiple testing. [file mmc2.xlsx]

## Sheet: A. DE WB-miRNAs
Table S1A. Differential expression analysis for WB-miRNAs, vaccinees vs. placebos. Baseline-adjusted Log2-transformed data. Mann-Whitney test with Benjamini-Hochberg correction for multiple testing.
miRNA	Time point	Log2 FC	p-value	Adjusted p-value
miR-150	D1	-1.8794	0.00266961	0.237275			p-value < 0.0001
miR-29b1	D1	-1.02773	0.00340595	0.256543			0.0001 ≤ p-value < 0.001
miR-146b	D1	-0.931307	0.00289755	0.242957			0.001 ≤ p-value < 0.01
miR-181c	D1	-0.865122	0.0396357	0.620884
miR-4521	D1	-0.859072	0.0419583	0.620884
miR-31	D1	-0.843366	0.00335832	0.256543
miR-487b	D1	-0.823887	0.00549544	0.313099
miR-146a	D1	-0.749953	0.0261854	0.576079
miR-874	D1	-0.710592	0.0469416	0.620884
miR-152	D1	-0.704972	0.0374206	0.620884
miR-29a	D1	-0.701771	0.000711529	0.171363
miR-3653	D1	-0.632701	0.0443923	0.620884
miR-96	D1	-0.608004	0.0496099	0.620884
miR-126	D1	-0.59488	0.0374206	0.620884
miR-342	D1	-0.561268	0.00909392	0.39621
miR-154	D1	-0.556738	0.0156065	0.503225
miR-495	D1	-0.55627	0.0396357	0.620884
miR-23b	D1	-0.552877	0.0261854	0.576079
let-7f1	D1	-0.514427	0.0353094	0.620884
miR-155	D1	-0.510111	0.00190921	0.202012
miR-200b	D1	-0.50598	0.0404839	0.620884
let-7f2	D1	-0.481366	0.0374206	0.620884
miR-324	D1	-0.464535	0.0168096	0.507238
miR-99a	D1	-0.427713	0.01574	0.503225
miR-95	D1	-0.347748	0.0306327	0.603757
miR-6797	D1	-0.335884	0.0165878	0.507238
miR-425	D1	-0.327741	0.0203996	0.530152
miR-25	D1	-0.281758	0.0353094	0.620884
miR-4784	D1	-0.27763	0.0203077	0.530152
miR-5008	D1	-0.155336	0.0428381	0.620884
miR-5680	D1	-0.153556	0.0357675	0.620884
miR-3937	D1	-0.149997	0.0428381	0.620884
miR-548ae2	D1	-0.147647	0.00612351	0.323963
miR-4485	D1	-0.129907	0.0428381	0.620884
miR-5088	D1	-0.118094	0.0199167	0.529998
miR-519d	D1	0.152622	0.0326901	0.614271
miR-1289-2	D1	0.238768	0.049406	0.620884
miR-509-2	D1	0.293153	0.0233863	0.555768
miR-6865	D1	0.359706	0.027752	0.586164
miR-211	D1	0.370239	0.0463915	0.620884
miR-6781	D1	0.375847	0.02541	0.576079
miR-433	D1	0.421995	0.0332984	0.616575
miR-1292	D1	0.46649	0.0396357	0.620884
miR-6514	D1	0.472952	0.0231396	0.555768
miR-6755	D1	0.485975	0.0426034	0.620884
miR-2110	D1	0.527697	0.0469416	0.620884
miR-3173	D1	0.605682	0.031384	0.603757
miR-3928	D1	0.624558	0.0264522	0.578889
miR-6808	D1	0.63674	0.00228715	0.231002
miR-6859-4	D1	0.66557	0.0477109	0.620884
miR-4664	D1	0.739122	0.0161122	0.504243
miR-6884	D1	0.743917	0.0295627	0.597166
miR-4685	D1	0.749361	0.00976128	0.405412
miR-937	D1	0.819573	0.0419583	0.620884
miR-3614	D1	1.882	8.00478e-05	0.125642
miR-145	D2	-1.80156	0.0295627	0.597166
miR-23a	D2	-1.49866	0.0469416	0.620884
miR-199b	D2	-1.45415	0.000940526	0.171363
miR-4772	D2	-1.1821	0.00909392	0.39621
miR-582	D2	-1.15046	0.0261854	0.576079
miR-146a	D2	-0.992888	0.0443923	0.620884
miR-152	D2	-0.977973	0.0295627	0.597166
miR-142	D2	-0.972722	0.0419583	0.620884
miR-29b1	D2	-0.967082	0.0261854	0.576079
miR-143	D2	-0.958336	0.031384	0.603757
miR-7-1	D2	-0.79791	0.0443923	0.620884
miR-186	D2	-0.76777	0.0374206	0.620884
miR-503	D2	-0.750829	0.0088666	0.39621
miR-335	D2	-0.736023	0.00175236	0.194687
miR-29a	D2	-0.721853	0.000711529	0.171363
miR-140	D2	-0.603726	0.0332984	0.616575
miR-501	D2	-0.595114	0.021733	0.548757
miR-182	D2	-0.558851	0.0419583	0.620884
miR-935	D2	-0.533448	0.0136281	0.482015
miR-28	D2	-0.491094	0.00289755	0.242957
miR-25	D2	-0.449909	0.00289755	0.242957
miR-4747	D2	-0.420191	0.0319739	0.604647
miR-5581	D2	-0.387116	0.0182653	0.508916
miR-1273c	D2	-0.381811	0.0439434	0.620884
miR-125a	D2	-0.351309	0.0295627	0.597166
miR-376a1	D2	-0.264171	0.0392914	0.620884
miR-548ag2	D2	-0.258373	0.00835285	0.390738
miR-542	D2	-0.246695	0.0430183	0.620884
miR-3159	D2	-0.232309	0.0097377	0.405412
miR-6763	D2	-0.216118	0.00778311	0.371915
miR-3155a	D2	-0.207726	0.0222424	0.549214
miR-5680	D2	-0.165326	0.0357675	0.620884
miR-8054	D2	-0.149772	0.0199167	0.529998
miR-4424	D2	-0.145698	0.0289246	0.597166
miR-551b	D2	-0.135319	0.0428381	0.620884
miR-548am	D2	-0.0825251	0.0199167	0.529998
miR-545	D2	-0.0824271	0.0428381	0.620884
miR-548ax	D2	0.0965737	0.0428381	0.620884
miR-3170	D2	0.142289	0.0357675	0.620884
miR-6851	D2	0.153829	0.0428381	0.620884
miR-7108	D2	0.17387	0.0354846	0.620884
miR-6789	D2	0.276249	0.0317324	0.603757
miR-4732	D2	0.444357	0.0374206	0.620884
miR-6825	D2	0.552685	0.0178737	0.508916
miR-1236	D2	0.619491	0.00439793	0.300683
miR-6780a	D2	0.713106	0.0469416	0.620884
miR-4685	D2	0.788289	0.0203996	0.530152
miR-6726	D2	0.931486	0.0443923	0.620884
miR-92b	D2	0.948849	0.0278309	0.586164
miR-6721	D2	0.993898	0.0295627	0.597166
miR-145	D3	-2.17772	0.0001401	0.135354
miR-23a	D3	-2.07332	0.00112809	0.171363
miR-199b	D3	-1.98308	3.08414e-05	0.125642
miR-223	D3	-1.88534	0.00586368	0.313954
miR-30b	D3	-1.82984	0.031384	0.603757
miR-362	D3	-1.55188	0.00245777	0.235071
miR-194-1	D3	-1.50848	0.0137749	0.482015
miR-494	D3	-1.50602	0.0295627	0.597166
miR-194-2	D3	-1.49881	0.0179408	0.508916
miR-19b2	D3	-1.47254	0.0168096	0.507238
miR-106a	D3	-1.40531	0.0191366	0.521735
miR-660	D3	-1.38342	0.00909392	0.39621
miR-29b1	D3	-1.32066	0.00340595	0.256543
miR-23b	D3	-1.29813	0.00266961	0.237275
miR-107	D3	-1.29285	0.0120251	0.443374
miR-221	D3	-1.27451	0.0043171	0.299768
miR-17	D3	-1.25761	0.01574	0.503225
miR-143	D3	-1.25678	0.00245777	0.235071
miR-210	D3	-1.23859	0.00340595	0.256543
miR-4521	D3	-1.18927	0.0104708	0.415466
miR-29b2	D3	-1.17195	0.021733	0.548757
miR-652	D3	-1.15465	0.0332984	0.616575
miR-15b	D3	-1.13568	0.0496099	0.620884
miR-146a	D3	-1.13487	0.00123394	0.171363
miR-185	D3	-1.13086	0.000857718	0.171363
miR-618	D3	-1.08116	0.000238956	0.150592
miR-491	D3	-1.05906	0.00680556	0.351674
miR-4772	D3	-1.05615	0.00543724	0.313099
miR-199a1	D3	-1.05593	0.0278309	0.586164
miR-103a2	D3	-1.05012	0.00586368	0.313954
miR-500a	D3	-1.03646	0.000781543	0.171363
miR-548e	D3	-1.02504	0.0137749	0.482015
miR-7-3	D3	-0.949843	0.0246227	0.56696
miR-503	D3	-0.93465	0.00112881	0.171363
miR-421	D3	-0.92888	0.0419583	0.620884
miR-582	D3	-0.925986	0.0261854	0.576079
miR-495	D3	-0.925874	0.0147293	0.494758
miR-186	D3	-0.920652	0.0179408	0.508916
miR-502	D3	-0.911332	0.0128744	0.468965
miR-7-1	D3	-0.882987	0.0137749	0.482015
miR-135a1	D3	-0.870508	0.00142545	0.19196
miR-598	D3	-0.862476	0.0120251	0.443374
miR-29a	D3	-0.852225	0.00147281	0.192505
miR-27b	D3	-0.844994	0.021733	0.548757
miR-22	D3	-0.836901	0.00266961	0.237275
miR-425	D3	-0.834384	0.000397797	0.150592
miR-181c	D3	-0.812442	0.0443923	0.620884
miR-142	D3	-0.80442	0.0203996	0.530152
miR-335	D3	-0.797549	0.00160715	0.193032
miR-2115	D3	-0.792916	0.01574	0.503225
miR-135a2	D3	-0.778149	0.0148787	0.494758
miR-152	D3	-0.764931	0.0469416	0.620884
miR-29c	D3	-0.761027	0.0353094	0.620884
miR-125b2	D3	-0.753615	0.0043171	0.299768
miR-5695	D3	-0.715185	0.0374206	0.620884
miR-99a	D3	-0.698718	0.00976128	0.405412
miR-140	D3	-0.697894	0.00586368	0.313954
miR-3200	D3	-0.661409	0.01574	0.503225
miR-576	D3	-0.642771	0.0168096	0.507238
miR-4511	D3	-0.62104	0.0179408	0.508916
miR-25	D3	-0.58893	0.00112809	0.171363
miR-7976	D3	-0.541445	0.0147293	0.494758
miR-501	D3	-0.534989	0.00732437	0.359199
miR-30e	D3	-0.510932	0.0443923	0.620884
miR-5094	D3	-0.509815	0.0142181	0.493634
miR-182	D3	-0.498802	0.0469416	0.620884
miR-26a2	D3	-0.495483	0.0496099	0.620884
miR-1273c	D3	-0.461361	0.0451904	0.620884
miR-154	D3	-0.441099	0.00985891	0.405676
miR-153-1	D3	-0.43979	0.0216496	0.548757
miR-1185-1	D3	-0.414385	0.0473507	0.620884
miR-708	D3	-0.413257	0.0367039	0.620884
miR-6516	D3	-0.394515	0.0395281	0.620884
miR-1910	D3	-0.394494	0.0108029	0.424849
miR-744	D3	-0.390538	0.0396357	0.620884
miR-28	D3	-0.375093	0.00787744	0.372418
miR-625	D3	-0.345431	0.0396357	0.620884
miR-643	D3	-0.313564	0.0463915	0.620884
miR-3154	D3	-0.312883	0.00873496	0.39621
miR-7151	D3	-0.286921	0.0229345	0.553918
miR-6813	D3	-0.254527	0.0245894	0.56696
miR-632	D3	-0.20949	0.0317055	0.603757
miR-1-1	D3	-0.195751	0.0486855	0.620884
miR-6763	D3	-0.180078	0.0416428	0.620884
miR-4673	D3	-0.156022	0.0317324	0.603757
miR-4487	D3	-0.147782	0.0229345	0.553918
miR-3655	D3	-0.1432	0.0317324	0.603757
miR-583	D3	0.120527	0.0428381	0.620884
miR-4727	D3	0.164827	0.0438737	0.620884
miR-7108	D3	0.177872	0.0241541	0.561993
miR-4489	D3	0.236099	0.0357675	0.620884
miR-3180-4	D3	0.272296	0.0180008	0.508916
miR-6789	D3	0.287394	0.0229345	0.553918
miR-3121	D3	0.43134	0.0421887	0.620884
miR-511	D3	0.49168	0.0385235	0.620884
miR-4732	D3	0.545844	0.00732437	0.359199
miR-4685	D3	0.582853	0.0261854	0.576079
miR-7113	D3	0.600869	0.0473338	0.620884
miR-433	D3	0.602663	0.0179408	0.508916
miR-877	D3	0.64164	0.0396357	0.620884
miR-6804	D3	0.642859	0.0490041	0.620884
miR-3180-3	D3	0.652721	0.0428019	0.620884
miR-6726	D3	0.71202	0.0295627	0.597166
miR-2110	D3	0.718592	0.0496099	0.620884
miR-3127	D3	0.741401	0.0353094	0.620884
miR-486-1	D3	0.885999	0.0120251	0.443374
miR-3173	D3	0.907326	0.0261854	0.576079
miR-4646	D3	0.912678	0.000376165	0.150592
miR-6721	D3	0.939143	0.0278309	0.586164
miR-6738	D3	1.16195	0.021733	0.548757
miR-92b	D3	1.23163	0.0002651	0.150592
miR-937	D3	1.59796	0.00543724	0.313099
miR-16-1	D7	-2.29418	0.00120756	0.171363
miR-23a	D7	-1.96481	0.00569079	0.313954
miR-223	D7	-1.80894	0.00665345	0.347858
miR-145	D7	-1.79892	0.00901416	0.39621
miR-30b	D7	-1.78863	0.0417175	0.620884
miR-106a	D7	-1.76627	0.00525704	0.313099
miR-15b	D7	-1.69828	0.0183228	0.508916
miR-107	D7	-1.67081	0.00485264	0.3099
miR-221	D7	-1.60857	0.00412515	0.29568
miR-17	D7	-1.58989	0.00159347	0.193032
miR-362	D7	-1.56184	0.0183228	0.508916
miR-20a	D7	-1.50461	0.00901416	0.39621
miR-660	D7	-1.49825	0.00120756	0.171363
miR-144	D7	-1.49002	0.0393074	0.620884
miR-20b	D7	-1.43407	0.00718615	0.359199
miR-15a	D7	-1.40532	0.0271483	0.585664
miR-4772	D7	-1.39534	0.00525704	0.313099
miR-194-1	D7	-1.37758	0.00718615	0.359199
miR-26b	D7	-1.30995	0.00174471	0.194687
miR-210	D7	-1.30696	0.0112339	0.430374
miR-494	D7	-1.30637	0.0393074	0.620884
miR-93	D7	-1.29241	0.0417175	0.620884
miR-23b	D7	-1.24836	0.00174471	0.194687
miR-194-2	D7	-1.24464	0.0104465	0.415466
miR-19a	D7	-1.21409	0.0417175	0.620884
miR-29b1	D7	-1.19597	0.0149185	0.494758
let-7g	D7	-1.18026	0.000366161	0.150592
miR-190a	D7	-1.13113	0.0274394	0.586164
miR-199b	D7	-1.12713	0.00248612	0.235071
miR-29b2	D7	-1.09088	0.0496896	0.620884
miR-27b	D7	-1.08279	0.00040664	0.150592
miR-21	D7	-1.07487	0.00970742	0.405412
miR-16-2	D7	-1.06896	0.0496896	0.620884
miR-500a	D7	-1.06051	0.0159873	0.503882
miR-146a	D7	-1.02965	0.017121	0.507238
miR-1287	D7	-1.02179	0.00412515	0.29568
miR-143	D7	-1.00363	0.0370138	0.620884
miR-7-1	D7	-0.936708	0.00970742	0.405412
miR-4676	D7	-0.924885	0.00182009	0.19728
miR-200b	D7	-0.914973	0.000676606	0.171363
miR-7-3	D7	-0.890263	0.0469042	0.620884
miR-142	D7	-0.88903	0.0469042	0.620884
miR-106b	D7	-0.859371	0.000553575	0.171363
miR-22	D7	-0.851632	0.0348325	0.620884
miR-98	D7	-0.834002	0.0238759	0.558444
miR-3200	D7	-0.818093	0.0183228	0.508916
miR-132	D7	-0.815134	0.0195959	0.529998
miR-185	D7	-0.797654	0.022369	0.549214
miR-181c	D7	-0.793693	0.0300177	0.603614
miR-487b	D7	-0.773394	0.0221258	0.549214
miR-133a1	D7	-0.759493	0.040134	0.620884
miR-495	D7	-0.730403	0.0104465	0.415466
miR-2277	D7	-0.721499	0.0469042	0.620884
miR-29a	D7	-0.708778	0.00525704	0.313099
miR-1294	D7	-0.683897	0.0469042	0.620884
miR-548ac	D7	-0.682476	0.0347733	0.620884
miR-651	D7	-0.671546	0.00475769	0.3099
miR-140	D7	-0.665249	0.0112339	0.430374
miR-5094	D7	-0.648998	0.00488142	0.3099
miR-643	D7	-0.629092	0.0185763	0.509587
miR-135a1	D7	-0.595675	0.0367085	0.620884
miR-95	D7	-0.593477	0.018488	0.509587
miR-503	D7	-0.580938	0.0490576	0.620884
miR-148b	D7	-0.580344	0.0496896	0.620884
miR-708	D7	-0.57544	0.0169373	0.507238
miR-425	D7	-0.567326	0.0238759	0.558444
miR-6718	D7	-0.529545	0.000570997	0.171363
miR-153-1	D7	-0.477592	0.00573581	0.313954
miR-34a	D7	-0.430978	0.0498721	0.620884
miR-25	D7	-0.394206	0.00159347	0.193032
miR-7851	D7	-0.353508	0.0305974	0.603757
miR-1-1	D7	-0.313183	0.0305182	0.603757
miR-497	D7	-0.268025	0.031791	0.603757
miR-6797	D7	-0.265393	0.0485162	0.620884
miR-7845	D7	-0.263677	0.00528847	0.313099
miR-369	D7	-0.241237	0.0159824	0.503882
miR-542	D7	-0.230676	0.0148749	0.494758
miR-147b	D7	-0.22673	0.00735533	0.359199
miR-632	D7	-0.21537	0.0490251	0.620884
miR-3154	D7	-0.195296	0.0339141	0.620884
miR-3917	D7	-0.174142	0.0387712	0.620884
miR-548n	D7	-0.160411	0.0233751	0.555768
miR-3937	D7	-0.157762	0.0412351	0.620884
miR-4424	D7	-0.142642	0.0423889	0.620884
miR-3125	D7	-0.101907	0.0412351	0.620884
miR-4700	D7	0.284849	0.0446019	0.620884
miR-6794	D7	0.356901	0.0347582	0.620884
miR-6751	D7	0.392323	0.0351366	0.620884
miR-4732	D7	0.417439	0.0469042	0.620884
miR-1301	D7	0.434606	0.0348325	0.620884
miR-3934	D7	0.454453	0.040134	0.620884
miR-7641-2	D7	0.486544	0.0265737	0.578889
miR-1180	D7	0.543253	0.0469042	0.620884
miR-6734	D7	0.573711	0.00412515	0.29568
miR-4326	D7	0.591012	0.0307902	0.603757
miR-211	D7	0.594039	0.0131495	0.475092
miR-6859-4	D7	0.597565	0.0289211	0.597166
miR-130b	D7	0.602905	0.00485264	0.3099
miR-4422	D7	0.60612	0.0271483	0.585664
miR-1343	D7	0.611551	0.0496896	0.620884
miR-433	D7	0.625235	0.017121	0.507238
miR-4724	D7	0.661441	0.00758986	0.366623
miR-4683	D7	0.669035	0.0145371	0.494758
miR-6802	D7	0.669652	0.0104465	0.415466
miR-485	D7	0.738291	0.0120721	0.443374
miR-328	D7	0.740809	0.00447588	0.301376
miR-6881	D7	0.743878	0.0120721	0.443374
miR-6808	D7	0.817856	0.0219443	0.549214
miR-504	D7	0.855946	0.0254678	0.576079
miR-5189	D7	0.871848	0.00303676	0.249914
miR-486-1	D7	0.894541	0.00208622	0.215609
miR-2110	D7	0.942897	0.000907705	0.171363
miR-4685	D7	0.947972	0.000823795	0.171363
miR-3173	D7	0.96825	0.000746939	0.171363
miR-4661	D7	1.02628	0.0309445	0.603757
miR-4779	D7	1.06774	0.0327593	0.614271
miR-4647	D7	1.07302	0.0427144	0.620884
miR-3127	D7	1.18025	0.00120756	0.171363
miR-92b	D7	1.25444	8.48166e-05	0.125642
miR-6726	D7	1.27963	0.000152289	0.135354
miR-3614	D7	1.29573	0.022369	0.549214
miR-4444-2	D7	1.31478	0.0112339	0.430374
miR-6786	D7	1.35556	0.00321412	0.256543
miR-3605	D7	1.55399	0.0238759	0.558444
miR-6738	D7	1.69827	0.00120756	0.171363
miR-937	D7	1.84343	0.00032937	0.150592
miR-1238	D7	1.88788	0.017121	0.507238
miR-6741	D7	1.9025	0.000999229	0.171363
miR-6747	D7	1.92005	0.00525704	0.313099

## Sheet: B. DE EV-miRNAs
Table S1B. Differential expression analysis for EV-miRNAs, vaccinees versus placebos. Baseline-adjusted Log2-transformed data. Mann-Whitney test with Benjamini-Hochberg correction for multiple testing.
miRNA	Time point	Log2 FC	p-value	Adjusted p-value
miR-367-5p	D1	-3.24689	0.00357653	1			p-value < 0.0001
miR-4439	D1	-2.8997	0.00645131	1			0.0001 ≤ p-value < 0.001
miR-6728-3p	D1	-2.72144	0.00283627	1			0.001 ≤ p-value < 0.01
miR-4280	D1	-2.5473	0.00692535	1
miR-4483	D1	-1.93974	0.00742966	1
miR-548b-3p	D1	-1.87502	0.00645131	1
miR-6072	D1	-0.966806	0.00742966	1
miR-7155-3p	D1	-0.94996	0.0494556	1
miR-1233-3p	D1	-0.775169	0.00914047	1
miR-888-3p	D1	-0.665154	0.00914047	1
miR-342-3p	D1	-0.385009	0.00978244	1
miR-182-5p	D1	0.421152	0.0238155	1
miR-32-5p	D1	0.423742	0.0494556	1
miR-192-5p	D1	0.469306	0.00519574	1
miR-106b-3p	D1	0.567586	0.000128813	0.35166
miR-7110-3p	D1	0.659357	0.0224304	1
miR-451a	D1	0.702348	0.0136148	1
miR-4312	D1	0.762187	0.0198647	1
miR-4693-5p	D1	0.823345	0.0468974	1
miR-4715-3p	D1	0.828526	0.0494556	1
miR-6502-3p	D1	0.850076	0.0198647	1
miR-524-3p	D1	1.06168	0.0211144	1
miR-7154-3p	D1	1.14326	0.0136148	1
miR-6741-3p	D1	1.20168	0.0377288	1
piR-019752/gb/DQ597110	D1	1.43569	0.00853553	1
miR-1229-3p	D1	1.5096	0.000809925	1
miR-507	D1	1.52962	0.00558795	1
miR-6508-5p	D1	1.85157	0.00645131	1
miR-4795-5p	D1	2.01168	0.0268039	1
miR-3187-3p	D1	2.67035	0.031876	1
piR-004153/gb/DQ575660	D2	-1.08128	0.00692535	0.332508
piR-000765/gb/DQ570956	D2	-0.858951	0.00645131	0.332508
piR-019825/gb/DQ597218	D2	-0.834297	0.00558795	0.332508
piR-020326/gb/DQ597916	D2	-0.801085	0.00742966	0.332508
piR-020829/gb/DQ598677	D2	-0.750718	0.00742966	0.332508
miR-106b-3p	D2	0.29799	0.042107	0.449032
miR-6082	D2	0.321866	0.0494556	0.455684
let-7d-3p	D2	0.362617	0.00742966	0.332508
miR-15a-5p	D2	0.376041	0.0238155	0.394248
miR-3613-5p	D2	0.418458	0.0154768	0.384615
miR-190a-5p	D2	0.440218	0.00853553	0.332713
miR-374a-5p	D2	0.441327	0.0224304	0.394248
miR-486-3p	D2	0.47253	0.0301027	0.402845
miR-6794-3p	D2	0.485303	0.028413	0.402845
miR-6721-5p	D2	0.521906	0.00558795	0.332508
miR-16-2-3p	D2	0.524902	0.0224304	0.394248
miR-192-5p	D2	0.532147	0.00331267	0.332508
miR-486-5p	D2	0.535907	0.0104633	0.35706
miR-6872-3p	D2	0.543735	0.0175537	0.384615
miR-4721	D2	0.557449	0.00742966	0.332508
miR-3605-3p	D2	0.578958	0.00796583	0.332713
miR-8059	D2	0.585818	0.00742966	0.332508
miR-3147	D2	0.596081	0.0211144	0.392125
miR-3181	D2	0.620584	0.00914047	0.332713
miR-324-5p	D2	0.622785	0.000115917	0.22111
miR-182-5p	D2	0.631705	0.000740646	0.22111
miR-363-3p	D2	0.645753	0.004828	0.332508
miR-6746-3p	D2	0.660753	0.0211144	0.392125
miR-122-5p	D2	0.661293	0.00114946	0.241387
miR-6513-3p	D2	0.665717	0.00306625	0.332508
miR-1294	D2	0.682493	0.00978244	0.346832
miR-7154-3p	D2	0.702288	0.033736	0.426385
miR-508-3p	D2	0.706825	0.044449	0.455684
miR-4725-3p	D2	0.713472	0.00978244	0.346832
miR-30c-1-3p	D2	0.719407	0.0238155	0.394248
miR-5009-5p	D2	0.721703	0.00357653	0.332508
miR-7850-5p	D2	0.742792	0.00519574	0.332508
miR-4742-3p	D2	0.747832	0.00914047	0.332713
miR-451a	D2	0.752711	0.00283627	0.332508
miR-664a-5p	D2	0.759346	0.0119494	0.366537
miR-181b-3p	D2	0.765072	0.0198647	0.384615
miR-5096	D2	0.770737	0.000740646	0.22111
miR-4767	D2	0.781074	0.00914047	0.332713
miR-1244	D2	0.783302	0.004828	0.332508
miR-4687-3p	D2	0.793589	0.0127586	0.378598
miR-493-5p	D2	0.828248	0.004828	0.332508
miR-4720-3p	D2	0.83645	0.00853553	0.332713
miR-4652-3p	D2	0.842913	0.00645131	0.332508
miR-4446-5p	D2	0.843145	0.00742966	0.332508
miR-6738-5p	D2	0.860259	0.00331267	0.332508
miR-4783-5p	D2	0.87655	0.00645131	0.332508
miR-1273d	D2	0.911958	0.00914047	0.332713
miR-32-5p	D2	0.913623	0.000513916	0.22111
miR-3672	D2	0.914263	0.042107	0.449032
miR-4798-3p	D2	0.917516	0.0252723	0.394248
miR-466	D2	0.930434	0.0252723	0.394248
miR-4423-3p	D2	0.9328	0.0252723	0.394248
miR-6741-3p	D2	0.958386	0.0252723	0.394248
miR-582-5p	D2	0.963334	0.00448343	0.332508
miR-4422	D2	0.966084	0.00385887	0.332508
miR-4732-5p	D2	0.986579	0.033736	0.426385
miR-1469	D2	0.987914	0.00645131	0.332508
miR-3614-3p	D2	0.994314	0.000468114	0.22111
piR-019420/gb/DQ596670	D2	0.998207	0.000426048	0.22111
miR-1911-5p	D2	1.01168	0.00914047	0.332713
miR-4677-3p	D2	1.01345	0.00519574	0.332508
miR-4714-3p	D2	1.01605	0.00914047	0.332713
miR-4660	D2	1.03797	0.00448343	0.332508
miR-4262	D2	1.04767	0.00206236	0.331192
miR-450a-1-3p	D2	1.05364	0.0468974	0.455684
miR-6856-3p	D2	1.0568	0.00283627	0.332508
miR-6831-5p	D2	1.07115	0.00742966	0.332508
miR-4272	D2	1.08733	0.000468114	0.22111
miR-4285	D2	1.11234	0.00853553	0.332713
miR-6797-3p	D2	1.11763	0.000740646	0.22111
miR-2355-3p	D2	1.11821	0.00242186	0.332508
miR-8077	D2	1.11846	0.004828	0.332508
miR-507	D2	1.1234	0.0164872	0.384615
miR-6502-3p	D2	1.14794	0.00175136	0.318748
miR-6825-5p	D2	1.16119	0.0175537	0.384615
miR-770-5p	D2	1.17753	0.0136148	0.384615
miR-512-5p	D2	1.18159	0.00796583	0.332713
miR-1236-5p	D2	1.18346	0.0119494	0.366537
miR-4715-3p	D2	1.23049	0.00519574	0.332508
miR-658	D2	1.23637	0.00306625	0.332508
miR-92a-2-5p	D2	1.24833	0.006006	0.332508
miR-502-5p	D2	1.28401	0.0301027	0.402845
miR-1269a	D2	1.28618	0.000966321	0.239823
miR-6796-3p	D2	1.35604	0.00645131	0.332508
miR-7151-5p	D2	1.35991	0.00223567	0.332508
miR-8062	D2	1.3698	0.00306625	0.332508
miR-1224-3p	D2	1.38972	0.00853553	0.332713
miR-204-5p	D2	1.42432	0.00692535	0.332508
miR-378d	D2	1.4713	0.0145201	0.384615
miR-5007-5p	D2	1.47529	0.0494556	0.455684
miR-219a-5p	D2	1.47568	0.00692535	0.332508
miR-1289	D2	1.50394	0.00148307	0.289198
let-7g-3p	D2	1.50674	0.000809925	0.22111
piR-019752/gb/DQ597110	D2	1.51263	0.0468974	0.455684
miR-758-5p	D2	1.53455	0.00114946	0.241387
miR-5089-5p	D2	1.5405	0.00796583	0.332713
miR-548as-5p	D2	1.61966	0.0145201	0.384615
miR-4264	D2	1.65199	0.0164872	0.384615
miR-3911	D2	1.6748	0.00357653	0.332508
miR-3136-3p	D2	1.69518	0.006006	0.332508
miR-1229-3p	D2	1.69664	0.0145201	0.384615
miR-3139	D2	1.76813	0.0252723	0.394248
miR-6740-3p	D2	1.80004	0.00558795	0.332508
miR-4509	D2	1.82153	0.00190118	0.324389
miR-4735-3p	D2	1.88686	0.00645131	0.332508
miR-4795-5p	D2	1.90397	0.0494556	0.455684
miR-383-5p	D2	1.96009	0.00448343	0.332508
miR-6804-5p	D2	2.02362	0.006006	0.332508
miR-4720-5p	D2	2.07422	0.000513916	0.22111
miR-3187-3p	D2	2.8114	0.00796583	0.332713
miR-3665	D3	-2.60875	0.000966321	0.44829
miR-7155-3p	D3	-1.59888	0.00853553	0.647278
miR-4280	D3	-0.950142	0.0356859	0.765658
piR-004153/gb/DQ575660	D3	-0.753317	0.031876	0.765658
piR-020829/gb/DQ598677	D3	-0.647837	0.044449	0.765658
miR-5009-5p	D3	0.313342	0.0127586	0.701292
miR-107	D3	0.315005	0.044449	0.765658
miR-20a-5p	D3	0.367648	0.0356859	0.765658
miR-363-3p	D3	0.415506	0.0111849	0.693975
miR-4509	D3	0.432603	0.028413	0.765658
miR-15a-5p	D3	0.450024	0.0238155	0.765658
miR-3613-5p	D3	0.455801	0.031876	0.765658
miR-192-5p	D3	0.468028	0.00978244	0.651368
miR-1294	D3	0.48319	0.0252723	0.765658
miR-7850-5p	D3	0.512581	0.0468974	0.765658
miR-374a-5p	D3	0.525525	0.00223567	0.516201
miR-3138	D3	0.547972	0.044449	0.765658
miR-664a-5p	D3	0.550909	0.00331267	0.544825
miR-4687-3p	D3	0.58381	0.00692535	0.590819
miR-7-5p	D3	0.599125	0.00742966	0.596558
miR-182-5p	D3	0.599562	0.000513916	0.44829
miR-32-5p	D3	0.602087	0.033736	0.765658
miR-532-5p	D3	0.604665	0.000387446	0.44829
miR-486-5p	D3	0.607547	0.00223567	0.516201
piR-000805/gb/DQ571003	D3	0.617622	0.00645131	0.590819
miR-16-2-3p	D3	0.638643	0.00283627	0.516201
miR-658	D3	0.639017	0.0377288	0.765658
miR-6737-5p	D3	0.647357	0.00742966	0.596558
miR-378d	D3	0.656143	0.042107	0.765658
miR-466	D3	0.668623	0.00519574	0.544825
miR-122-5p	D3	0.675753	0.00416079	0.544825
miR-3607-5p	D3	0.676734	0.00978244	0.651368
miR-5696	D3	0.681302	0.00796583	0.621335
piR-016659/gb/DQ592932	D3	0.701239	0.00519574	0.544825
miR-508-3p	D3	0.712767	0.00114946	0.44829
miR-486-3p	D3	0.71713	0.00114946	0.44829
miR-653-5p	D3	0.718744	0.00558795	0.544825
miR-5096	D3	0.722331	0.00242186	0.516201
miR-4660	D3	0.741865	0.031876	0.765658
miR-4262	D3	0.756038	0.0211144	0.765658
miR-6068	D3	0.786578	0.0211144	0.765658
miR-6774-3p	D3	0.788289	0.00558795	0.544825
miR-1244	D3	0.788644	0.00914047	0.651368
miR-6741-3p	D3	0.819834	0.00262178	0.516201
miR-6797-3p	D3	0.821377	0.0211144	0.765658
miR-4635	D3	0.835561	0.00161222	0.516201
miR-6831-5p	D3	0.861637	0.0119494	0.694081
miR-451a	D3	0.889035	0.00357653	0.544825
miR-8063	D3	0.89814	0.00558795	0.544825
miR-6872-3p	D3	0.922355	0.00692535	0.590819
miR-30c-1-3p	D3	0.925964	0.0119494	0.694081
miR-4732-5p	D3	0.942409	0.00416079	0.544825
miR-6502-3p	D3	0.959832	0.00385887	0.544825
piR-019420/gb/DQ596670	D3	0.960456	0.004828	0.544825
miR-4659b-3p	D3	1.08413	0.00283627	0.516201
miR-1236-5p	D3	1.12588	0.00105431	0.44829
miR-4423-3p	D3	1.15117	0.00978244	0.651368
miR-202-3p	D3	1.19678	0.00519574	0.544825
miR-4721	D3	1.25191	0.00114946	0.44829
miR-4272	D3	1.29568	0.0186787	0.765658
miR-6740-3p	D3	1.39547	0.0136148	0.701292
miR-3139	D3	1.40926	0.0468974	0.765658
miR-7108-5p	D3	1.41481	0.00692535	0.590819
miR-4471	D3	1.52443	0.0238155	0.765658
miR-4264	D3	1.79145	0.00242186	0.516201
miR-509-3-5p	D3	2.21127	0.00914047	0.651368
miR-4795-5p	D3	2.39784	0.0468974	0.765658
miR-4330	D3	2.93651	0.00558795	0.544825
miR-92a-3p	D4	0.316661	0.00914047	0.366215
miR-324-5p	D4	0.352313	0.00853553	0.358492
miR-421	D4	0.434082	0.033736	0.438568
miR-4760-3p	D4	0.444871	0.00558795	0.35477
miR-3613-5p	D4	0.471914	0.0398681	0.446097
miR-486-5p	D4	0.489313	0.00416079	0.35477
miR-199a-5p	D4	0.501991	0.0198647	0.420747
miR-486-3p	D4	0.510947	0.0104633	0.366215
piR-016659/gb/DQ592932	D4	0.51763	0.00306625	0.351157
miR-664a-5p	D4	0.6681	0.0119494	0.379323
miR-3147	D4	0.698232	0.0252723	0.432985
miR-3649	D4	0.714722	0.0224304	0.422311
miR-4720-3p	D4	0.764689	0.0398681	0.446097
miR-148a-5p	D4	0.798896	0.004828	0.35477
miR-32-5p	D4	0.835659	0.00105431	0.351157
miR-6082	D4	0.851393	0.00148307	0.351157
miR-6746-3p	D4	0.860118	0.00519574	0.35477
miR-4686	D4	0.878823	0.00853553	0.358492
miR-6794-3p	D4	0.881323	0.00448343	0.35477
miR-3194-3p	D4	0.88199	0.00742966	0.358492
miR-6068	D4	0.891144	0.00306625	0.351157
miR-3607-5p	D4	0.895591	0.0377288	0.446097
miR-4720-5p	D4	0.906497	0.0268039	0.432985
miR-4285	D4	0.927005	0.0468974	0.446097
miR-770-5p	D4	0.928587	0.0175537	0.420747
miR-1294	D4	0.943613	0.0211144	0.420747
miR-4677-3p	D4	0.944406	0.0224304	0.422311
miR-4660	D4	0.953819	0.0224304	0.422311
miR-5009-5p	D4	0.953997	0.00742966	0.358492
miR-622	D4	0.955394	0.00161222	0.351157
miR-3922-5p	D4	0.960378	0.00558795	0.35477
miR-3138	D4	0.962046	0.00357653	0.351157
miR-6872-3p	D4	0.980388	0.0186787	0.420747
miR-1244	D4	1.01652	0.0377288	0.446097
miR-302a-5p	D4	1.02201	0.006006	0.356443
miR-323a-3p	D4	1.02886	0.00645131	0.358492
miR-4739	D4	1.04442	0.00692535	0.358492
miR-4714-3p	D4	1.04906	0.0211144	0.420747
piR-019420/gb/DQ596670	D4	1.07883	0.00978244	0.366215
miR-7110-3p	D4	1.07974	0.00357653	0.351157
miR-6825-5p	D4	1.08023	0.00796583	0.358492
miR-5696	D4	1.09515	0.0104633	0.366215
miR-466	D4	1.1056	0.044449	0.446097
miR-512-5p	D4	1.11091	0.031876	0.438568
miR-6833-3p	D4	1.11888	0.00357653	0.351157
miR-4798-3p	D4	1.13272	0.00742966	0.358492
miR-663a	D4	1.14275	0.00385887	0.351157
miR-6815-5p	D4	1.15418	0.00519574	0.35477
miR-6797-3p	D4	1.16095	0.0252723	0.432985
miR-658	D4	1.16187	0.00692535	0.358492
miR-520g-5p	D4	1.16433	0.00519574	0.35477
miR-527	D4	1.171	0.00331267	0.351157
miR-548m	D4	1.17178	0.00331267	0.351157
miR-4732-5p	D4	1.17867	0.00645131	0.358492
miR-1224-3p	D4	1.19918	0.0301027	0.438568
miR-6741-3p	D4	1.21102	0.006006	0.356443
miR-4262	D4	1.22269	0.00385887	0.351157
miR-4693-5p	D4	1.22611	0.00519574	0.35477
miR-5585-3p	D4	1.25989	0.0398681	0.446097
piR-020008/gb/DQ597482	D4	1.29594	0.00978244	0.366215
miR-3672	D4	1.2965	0.00914047	0.366215
miR-378b	D4	1.30352	0.00448343	0.35477
miR-3186-3p	D4	1.31257	0.00692535	0.358492
miR-4793-3p	D4	1.32826	0.00978244	0.366215
miR-6511b-3p	D4	1.33918	0.00796583	0.358492
miR-6839-3p	D4	1.35229	0.0198647	0.420747
miR-507	D4	1.36177	0.031876	0.438568
miR-4312	D4	1.37695	0.00796583	0.358492
miR-6876-5p	D4	1.39477	0.00357653	0.351157
miR-8062	D4	1.398	0.0136148	0.395409
miR-6807-3p	D4	1.39836	0.00853553	0.358492
miR-5009-3p	D4	1.4007	0.000468114	0.351157
miR-524-3p	D4	1.40253	0.00558795	0.35477
miR-3614-3p	D4	1.41562	0.00223567	0.351157
miR-92a-2-5p	D4	1.45424	0.042107	0.446097
miR-4659b-3p	D4	1.49077	0.00161222	0.351157
let-7g-3p	D4	1.51828	0.00853553	0.358492
miR-202-3p	D4	1.52206	0.031876	0.438568
miR-2355-5p	D4	1.55121	0.006006	0.356443
miR-204-5p	D4	1.55541	0.031876	0.438568
piR-019752/gb/DQ597110	D4	1.55853	0.00190118	0.351157
miR-4509	D4	1.58463	0.00331267	0.351157
miR-6774-5p	D4	1.58603	0.00357653	0.351157
miR-5089-5p	D4	1.61418	0.0356859	0.446097
miR-4423-3p	D4	1.63365	0.00206236	0.351157
miR-660-3p	D4	1.6458	0.00357653	0.351157
miR-6740-3p	D4	1.65308	0.0119494	0.379323
miR-548as-5p	D4	1.68508	0.000468114	0.351157
miR-4666a-5p	D4	1.68605	0.000676771	0.351157
miR-190a-3p	D4	1.74198	0.00742966	0.358492
miR-5007-5p	D4	1.80893	0.00283627	0.351157
miR-378d	D4	1.87308	0.00978244	0.366215
miR-6795-5p	D4	1.94514	0.00385887	0.351157
miR-4471	D4	1.94579	0.00978244	0.366215
miR-562	D4	1.9668	0.0224304	0.422311
miR-4264	D4	1.98016	0.028413	0.438568
miR-4477b	D4	2.00898	0.00242186	0.351157
miR-548h-3p	D4	2.05602	0.00558795	0.35477
miR-181b-3p	D4	2.06114	0.00114946	0.351157
miR-4735-3p	D4	2.18105	0.00385887	0.351157
miR-4656	D4	2.2088	0.00558795	0.35477
miR-3187-3p	D4	2.27208	0.00853553	0.358492
miR-513b-3p	D4	2.48713	0.00742966	0.358492
miR-4795-5p	D4	2.49497	0.0145201	0.400404
miR-4692	D4	2.60225	0.00105431	0.351157
miR-515-5p	D4	2.72269	0.00796583	0.358492
piR-020450/gb/DQ598104	D4	2.75115	0.00125227	0.351157
miR-20b-5p	D7	0.337411	0.00853553	0.545022
miR-324-5p	D7	0.406519	0.0252723	0.604267
miR-190a-5p	D7	0.41847	0.0356859	0.624503
miR-92a-3p	D7	0.426032	0.0136148	0.589976
miR-20a-5p	D7	0.430983	0.00742966	0.545022
miR-106b-3p	D7	0.45945	0.0238155	0.604267
miR-17-5p	D7	0.461594	0.00692535	0.545022
miR-340-5p	D7	0.475433	0.00853553	0.545022
miR-486-5p	D7	0.49434	0.0377288	0.628047
miR-532-5p	D7	0.507116	0.00978244	0.545022
miR-374a-5p	D7	0.52605	0.00385887	0.421389
miR-107	D7	0.537297	0.00206236	0.411072
miR-363-3p	D7	0.5865	0.0104633	0.549323
miR-15a-5p	D7	0.594845	0.000563749	0.219862
miR-3613-5p	D7	0.609326	0.00331267	0.411072
miR-320a	D7	0.628685	0.000115917	0.0632904
miR-7-5p	D7	0.634363	0.00796583	0.545022
miR-454-3p	D7	0.665752	0.00105431	0.313803
miR-148a-5p	D7	0.667929	0.00331267	0.411072
miR-486-3p	D7	0.715755	0.0136148	0.589976
miR-4798-3p	D7	0.748434	0.0468974	0.631712
miR-6852-5p	D7	0.770256	0.00357653	0.421389
miR-30c-1-3p	D7	0.823435	0.00796583	0.545022
miR-664a-5p	D7	0.835123	0.004828	0.488164
miR-199a-5p	D7	0.838761	4.29321e-05	0.0367962
miR-8059	D7	0.852691	0.00914047	0.545022
miR-1244	D7	0.872848	0.0356859	0.624503
miR-4285	D7	0.890811	0.028413	0.604267
miR-302a-5p	D7	0.900084	0.0136148	0.589976
miR-4686	D7	0.902004	0.00853553	0.545022
miR-5096	D7	0.902984	0.00262178	0.411072
miR-202-3p	D7	0.930548	0.0301027	0.604267
miR-3649	D7	0.947579	0.00978244	0.545022
miR-4793-3p	D7	0.976515	0.028413	0.604267
miR-6831-5p	D7	0.984729	0.0468974	0.631712
miR-4739	D7	1.00212	0.031876	0.617173
miR-421	D7	1.00475	0.00262178	0.411072
miR-508-3p	D7	1.01159	0.0398681	0.631606
miR-450a-1-3p	D7	1.04005	0.00853553	0.545022
miR-6815-5p	D7	1.04389	0.0252723	0.604267
miR-6741-3p	D7	1.07188	0.044449	0.631712
miR-6797-3p	D7	1.07419	0.028413	0.604267
miR-770-5p	D7	1.08283	0.00242186	0.411072
miR-4732-5p	D7	1.10239	0.000319621	0.145428
miR-3136-3p	D7	1.15257	0.044449	0.631712
miR-6881-3p	D7	1.15504	0.00114946	0.313803
miR-4660	D7	1.17439	0.0119494	0.562445
miR-3147	D7	1.21674	4.81358e-05	0.0367962
miR-4423-3p	D7	1.22348	0.004828	0.488164
miR-1224-3p	D7	1.22673	0.00558795	0.526038
miR-5192	D7	1.26972	0.00331267	0.411072
miR-548h-3p	D7	1.35248	0.0268039	0.604267
miR-5089-5p	D7	1.38769	0.0104633	0.549323
miR-3186-3p	D7	1.3917	0.00519574	0.506584
miR-2355-3p	D7	1.40451	0.00742966	0.545022
miR-219a-5p	D7	1.40904	0.028413	0.604267
miR-502-5p	D7	1.4514	0.00978244	0.545022
miR-6802-3p	D7	1.47617	0.000966321	0.313803
miR-1269a	D7	1.50023	0.0175537	0.604267
let-7g-3p	D7	1.52924	0.0198647	0.604267
miR-7154-3p	D7	1.53258	0.00978244	0.545022
miR-8062	D7	1.55802	0.0238155	0.604267
miR-4471	D7	1.60071	0.028413	0.604267
miR-5585-3p	D7	1.63864	0.00914047	0.545022
piR-019752/gb/DQ597110	D7	1.66618	0.00206236	0.411072
miR-4466	D7	1.68535	0.00853553	0.545022
miR-6839-3p	D7	1.72777	0.00136329	0.338343
miR-6804-5p	D7	1.88557	0.042107	0.631606
miR-1913	D7	1.8882	0.00306625	0.411072
miR-3139	D7	2.05357	0.00914047	0.545022
miR-515-5p	D7	2.153	0.0494556	0.631712
miR-297	D7	2.20748	0.00385887	0.421389
miR-3169	D7	2.32028	0.00692535	0.545022
miR-562	D7	2.44266	0.00306625	0.411072
miR-4264	D7	2.4455	0.00692535	0.545022
miR-548as-5p	D7	2.567	0.00283627	0.411072
miR-3187-3p	D7	2.74697	0.00853553	0.545022
miR-4735-3p	D7	3.6573	1.0519e-07	0.000287167
miR-4795-5p	D7	3.90311	5.39139e-05	0.0367962
