# Supplementary material for: Global blood miRNA profiling unravels early signatures of immunogenicity of Ebola vaccine rVSVΔG-ZEBOV-GP
Source: iScience. 2023 Nov 23;26(12):108574. doi: 10.1016/j.isci.2023.108574 (PMC10755791; doi:10.1016/j.isci.2023.108574)
Supplement: Table S2. Pearson correlation between miRNAs and antibody concentration at sampling timepoints, related to Figure 4 and 5 — Table S2A. Pearson correlation between WB-miRNAs at D1, D2, D3, and D7 and ZEBOV-GP-specific antibody concentration at D28. Baseline-adjusted Log2-transformed data. Table S2B. Pearson correlation between WB-miRNAs at D1, D2, D3, and D7 and ZEBOV-GP-specific antibody concentration at D360. Baseline-adjusted Log2-transformed data. Table S2C. Pearson correlation between WB-miRNAs at baseline (D0) and ZEBOV-GP-specific antibody concentration at D14, D28, D56, D180, and D360. Log2-transformed data. Table S2D. Pearson correlation between EV-miRNAs at D1, D2, D3, D4 and D7 and ZEBOV-GP-specific antibody concentration at D28. Baseline-adjusted Log2-transformed data. Table S2E. Pearson correlation between EV-miRNAs at D1, D2, D3, D4 and D7 and ZEBOV-GP-specific antibody concentration at D360. Baseline-adjusted Log2-transformed data. Table S2F. Pearson correlation between EV-miRNAs at baseline (D0) and ZEBOV-GP-specific antibody concentration at D14, D28, D56, D180, and D360. Log2-transformed data. [file mmc3.xlsx]

## Sheet: A. Correlation miRNAs_Ab D28
Table S2A. Pearson correlation between WB-miRNAs at D1, D2, D3, and D7 and ZEBOV-GP-specific antibody titer at D28. Baseline-adjusted Log2-transformed data.
miRNA	Time point	Pearson p-value	Pearson coefficient
miR-196a1	D1	0.024167	-0.417671
miR-196a1	D2	0.217494	-0.236135
miR-196a1	D3	0.0180644	-0.435993				p-value < 0.01
miR-196a1	D7	0.0470783	-0.371734				0.01 ≤ p-value < 0.05
miR-2681	D1	0.0187152	-0.433815
miR-2681	D2	0.00920581	-0.475077
miR-2681	D3	0.00920581	-0.475077
miR-2681	D7	0.0195753	-0.431031
miR-3074	D1	0.0479783	-0.370338
miR-3074	D2	0.0479783	-0.370338
miR-3074	D3	0.0479783	-0.370338
miR-3074	D7	0.0479783	-0.370338
miR-3662	D1	0.0483172	-0.369818
miR-3662	D2	0.369403	-0.173027
miR-3662	D3	0.0483172	-0.369818
miR-3662	D7	0.0483172	-0.369818
miR-3918	D1	0.383102	0.168203
miR-3918	D2	0.0349735	0.392947
miR-3918	D3	0.0418859	0.380226
miR-3918	D7	0.65902	0.085554
miR-4489	D1	0.00250802	0.539812
miR-4489	D2	0.0269538	0.410548
miR-4489	D3	0.601089	-0.101293
miR-4489	D7	0.614589	0.0975722
miR-4663	D1	0.0479783	-0.370338
miR-4663	D2	0.0479783	-0.370338
miR-4663	D3	0.0337133	-0.39548
miR-4663	D7	0.0399435	-0.383619
miR-4673	D1	0.0202363	-0.428959
miR-4673	D2	0.0202363	-0.428959
miR-4673	D3	0.0202363	-0.428959
miR-4673	D7	0.0202363	-0.428959
miR-4708	D1	0.00760945	-0.485365
miR-4708	D2	0.0297252	-0.404037
miR-4708	D3	0.140074	-0.280801
miR-4708	D7	0.140826	-0.28029
miR-548ab	D1	0.0149607	-0.447371
miR-548ab	D2	0.0149607	-0.447371
miR-548ab	D3	0.0149607	-0.447371
miR-548ab	D7	0.0251712	-0.415031
miR-548aw	D1	0.0490194	-0.36875
miR-548aw	D2	0.0479783	-0.370338
miR-548aw	D3	0.147032	-0.276154
miR-548aw	D7	0.0479783	0.370338
miR-548w	D1	0.00920581	-0.475077
miR-548w	D2	0.0410925	-0.381597
miR-548w	D3	0.00920581	-0.475077
miR-548w	D7	0.00920581	-0.475077
miR-617	D1	0.00920581	-0.475077
miR-617	D2	0.00920581	-0.475077
miR-617	D3	0.00920581	-0.475077
miR-617	D7	0.00920581	-0.475077
miR-6762	D1	0.0175803	0.437655
miR-6762	D2	0.0110646	0.464842
miR-6762	D3	0.46934	0.13985
miR-6762	D7	0.334866	0.185681
miR-6807	D1	0.00525452	-0.504526
miR-6807	D2	0.223015	-0.233404
miR-6807	D3	0.00276257	-0.535408
miR-6807	D7	0.0274211	-0.409413
miR-6810	D1	0.4554	0.144228
miR-6810	D2	0.491527	0.133018
miR-6810	D3	0.0166583	0.440929
miR-6810	D7	0.00490771	0.507944
miR-6823	D1	0.127713	0.289486
miR-6823	D2	0.0483172	-0.369818
miR-6823	D3	0.0483172	-0.369818
miR-6823	D7	0.0483172	-0.369818
miR-6867	D1	0.00920581	-0.475077
miR-6867	D2	0.00920581	-0.475077
miR-6867	D3	0.586133	-0.105458
miR-6867	D7	0.00920581	-0.475077

## Sheet: B. Correlation miRNAs_Ab D360
Table S2B. Pearson correlation between WB-miRNAs at D1, D2, D3, and D7 and ZEBOV-GP-specific antibody titer at D360. Baseline-adjusted Log2-transformed data.
miRNA	Time point	Pearson p-value	Pearson coefficient
miR-1228	D1	0.0339944	-0.40932
miR-1228	D2	0.0200488	-0.444922
miR-1228	D3	0.0284373	-0.421757				p-value < 0.01
miR-1228	D7	0.267242	-0.221322				0.01 ≤ p-value < 0.05
miR-1976	D1	0.041201	-0.395421
miR-1976	D2	0.287593	-0.212357
miR-1976	D3	0.0178196	-0.452404
miR-1976	D7	0.0232405	-0.435315
miR-215	D1	0.0479651	-0.384038
miR-215	D2	0.00551263	-0.519242
miR-215	D3	0.308614	-0.20351
miR-215	D7	0.362943	-0.182236
miR-3131	D1	0.0291055	-0.420163
miR-3131	D2	0.0186363	-0.449578
miR-3131	D3	0.0417775	-0.394395
miR-3131	D7	0.0318373	-0.413938
miR-3174	D1	0.00051091	0.623553
miR-3174	D2	0.0380967	0.401149
miR-3174	D3	0.257328	0.225849
miR-3174	D7	0.0371345	0.403
miR-3945	D1	0.372986	-0.178517
miR-3945	D2	0.044686	-0.389386
miR-3945	D3	0.044686	-0.389386
miR-3945	D7	0.044686	-0.389386
miR-4444-1	D1	0.0325752	0.412331
miR-4444-1	D2	0.0329262	0.411577
miR-4444-1	D3	0.755247	0.0629095
miR-4444-1	D7	0.329288	0.195166
miR-4753	D1	0.0117654	-0.477556
miR-4753	D2	0.0403319	-0.396989
miR-4753	D3	0.449211	-0.151975
miR-4753	D7	0.708961	-0.0752931
miR-5196	D1	0.0255714	-0.428958
miR-5196	D2	0.0202988	-0.444126
miR-5196	D3	0.169157	-0.272457
miR-5196	D7	0.0255714	-0.428958
miR-544b	D1	0.0263668	-0.426897
miR-544b	D2	0.0328251	-0.411793
miR-544b	D3	0.0153127	-0.461801
miR-544b	D7	0.0263668	-0.426897
miR-5588	D1	0.111616	-0.313242
miR-5588	D2	0.0696184	-0.354513
miR-5588	D3	0.0376334	-0.402036
miR-5588	D7	0.0430107	-0.392239
miR-6126	D1	0.0462626	-0.386777
miR-6126	D2	0.0323548	-0.412808
miR-6126	D3	0.0462626	-0.386777
miR-6126	D7	0.0243331	-0.432274
miR-6726	D1	0.0148892	0.463512
miR-6726	D2	0.015086	0.462712
miR-6726	D3	0.0273999	0.424293
miR-6726	D7	0.493611	0.13763
miR-6862-1	D1	0.0440985	-0.390376
miR-6862-1	D2	0.341697	-0.19031
miR-6862-1	D3	0.00834272	-0.497089
miR-6862-1	D7	0.01513	-0.462534
miR-708	D1	0.0257832	-0.428404
miR-708	D2	0.027101	-0.425038
miR-708	D3	0.0813666	-0.341398
miR-708	D7	0.773743	-0.0580252

## Sheet: C. Correlation D0 miRNAs_Ab
Table S2C. Pearson correlation between WB-miRNAs at baseline (D0) and ZEBOV-GP-specific antibody titer at D14, D28, D56, D180, and D360. Log2-transformed data.
miRNA	Time point	Pearson p-value	Pearson coefficient
miR-103a2	D14	0.969123	-0.00751856
miR-103a2	D28	0.0301552	0.403071
miR-103a2	D56	0.0386089	0.386028				p-value < 0.01
miR-103a2	D180	0.444213	0.147793				0.01 ≤ p-value < 0.05
miR-103a2	D360	0.218995	0.24452
miR-1270	D14	0.0361072	0.39073
miR-1270	D28	0.0326117	0.397758
miR-1270	D56	0.195716	0.24739
miR-1270	D180	0.81023	-0.0466171
miR-1270	D360	0.347057	-0.188246
miR-136	D14	0.970806	0.00710865
miR-136	D28	0.336405	-0.185101
miR-136	D56	0.10533	-0.306933
miR-136	D180	0.0384585	-0.386304
miR-136	D360	0.0315524	-0.414567
miR-155	D14	0.493255	0.132493
miR-155	D28	0.00244678	0.540929
miR-155	D56	0.00236346	0.542488
miR-155	D180	0.649839	0.0880104
miR-155	D360	0.898923	0.0256554
miR-3179-1	D14	0.836361	-0.0401042
miR-3179-1	D28	0.128435	0.288962
miR-3179-1	D56	0.0214985	0.425152
miR-3179-1	D180	0.0410762	0.381625
miR-3179-1	D360	0.496689	0.136661
miR-3179-2	D14	0.665909	-0.0837191
miR-3179-2	D28	0.11622	0.298133
miR-3179-2	D56	0.010936	0.465501
miR-3179-2	D180	0.00124136	0.570174
miR-3179-2	D360	0.0154949	0.461077
miR-3179-3	D14	0.347314	0.181034
miR-3179-3	D28	0.100765	0.310825
miR-3179-3	D56	0.0137014	0.452554
miR-3179-3	D180	0.00573604	0.500086
miR-3179-3	D360	0.0665082	0.358269
miR-3179-4	D14	0.702761	0.0740192
miR-3179-4	D28	0.114464	0.29951
miR-3179-4	D56	0.0116435	0.461949
miR-3179-4	D180	0.00217665	0.546163
miR-3179-4	D360	0.117979	0.308067
miR-3662	D14	0.858695	-0.0345711
miR-3662	D28	0.0483172	0.369818
miR-3662	D56	0.00817351	0.481538
miR-3662	D180	0.710192	0.072085
miR-3662	D360	0.824989	-0.0446485
miR-3685	D14	0.0629083	-0.349749
miR-3685	D28	0.448112	0.146545
miR-3685	D56	0.150361	0.273987
miR-3685	D180	0.0402924	0.383
miR-3685	D360	0.0399215	0.397739
miR-382	D14	0.831251	-0.0413742
miR-382	D28	0.574358	-0.108769
miR-382	D56	0.0214108	-0.42541
miR-382	D180	0.0248045	-0.415985
miR-382	D360	0.142144	-0.2901
miR-421	D14	0.772278	0.0561678
miR-421	D28	0.433323	0.151311
miR-421	D56	0.126837	0.290124
miR-421	D180	0.0303065	0.402734
miR-421	D360	0.0362887	0.404659
miR-424	D14	0.833083	-0.0409188
miR-424	D28	0.117476	0.297158
miR-424	D56	0.0130092	0.455574
miR-424	D180	0.0134916	0.453456
miR-424	D360	0.189713	0.260325
miR-4453	D14	0.858695	-0.0345711
miR-4453	D28	0.0483172	0.369818
miR-4453	D56	0.00817351	0.481538
miR-4453	D180	0.710192	0.072085
miR-4453	D360	0.824989	-0.0446485
miR-449c	D14	0.3984	0.162932
miR-449c	D28	0.00792932	0.483167
miR-449c	D56	0.0485188	0.36951
miR-449c	D180	0.931463	0.0167044
miR-449c	D360	0.867584	-0.033671
miR-4743	D14	0.36734	0.173763
miR-4743	D28	0.0338739	0.395153
miR-4743	D56	0.0125522	0.457642
miR-4743	D180	0.00359452	0.523107
miR-4743	D360	0.134307	0.295665
miR-508	D14	0.270433	-0.211629
miR-508	D28	0.825793	-0.0427327
miR-508	D56	0.0760693	0.334566
miR-508	D180	0.0269946	0.410449
miR-508	D360	0.000100415	0.678451
miR-5196	D14	0.734292	-0.0658574
miR-5196	D28	0.641775	-0.0901792
miR-5196	D56	0.903728	-0.0234908
miR-5196	D180	0.00154235	0.561103
miR-5196	D360	0.0255714	0.428958
miR-548ab	D14	0.890134	-0.0268265
miR-548ab	D28	0.0149607	0.447371
miR-548ab	D56	0.021059	0.426456
miR-548ab	D180	0.673365	0.0817414
miR-548ab	D360	0.715978	0.0733996
miR-5685	D14	0.322842	0.19027
miR-5685	D28	0.0489955	0.368786
miR-5685	D56	0.017138	0.439208
miR-5685	D180	0.00345151	0.525034
miR-5685	D360	0.596971	0.10651
miR-6785	D14	0.609974	-0.0988402
miR-6785	D28	0.00999141	0.470557
miR-6785	D56	0.0140486	0.451086
miR-6785	D180	0.101994	0.309764
miR-6785	D360	0.33899	0.19136
miR-6823	D14	0.858695	-0.0345711
miR-6823	D28	0.0483172	0.369818
miR-6823	D56	0.00817351	0.481538
miR-6823	D180	0.710192	0.072085
miR-6823	D360	0.824989	-0.0446485

## Sheet: D. Correlation miRNAs_Ab D28
Table S2D. Pearson correlation between EV-miRNAs at D1, D2, D3, D4 and D7 and ZEBOV-GP-specific antibody titer at D28. Baseline-adjusted Log2-transformed data.
miRNA	Time point	Pearson p-value	Pearson coefficient
piR-001170/gb/DQ571526	D1	0.547317	0.116491
piR-001170/gb/DQ571526	D2	0.0381036	0.386958
piR-001170/gb/DQ571526	D3	0.0071537	0.488637				p-value < 0.01
piR-001170/gb/DQ571526	D4	0.433154	0.151366				0.01 ≤ p-value < 0.05
piR-001170/gb/DQ571526	D7	0.886169	-0.0278007
piR-006426/gb/DQ578783	D1	0.00467237	-0.510383
piR-006426/gb/DQ578783	D2	0.0152816	-0.446108
piR-006426/gb/DQ578783	D3	0.714315	-0.0710147
piR-006426/gb/DQ578783	D4	0.0460704	-0.373322
piR-006426/gb/DQ578783	D7	0.0975999	-0.313602
piR-017724/gb/DQ594465	D1	0.252248	0.219657
piR-017724/gb/DQ594465	D2	0.102273	0.309525
piR-017724/gb/DQ594465	D3	0.292982	0.202145
piR-017724/gb/DQ594465	D4	0.0286004	0.406617
piR-017724/gb/DQ594465	D7	0.0221384	0.423292
piR-020814/gb/DQ598650	D1	0.365018	0.174594
piR-020814/gb/DQ598650	D2	0.179203	0.256515
piR-020814/gb/DQ598650	D3	0.0771712	0.333389
piR-020814/gb/DQ598650	D4	0.046754	0.372242
piR-020814/gb/DQ598650	D7	0.0298599	0.403733
miR-1228-3p	D1	0.0480503	-0.370227
miR-1228-3p	D2	0.0180055	-0.436193
miR-1228-3p	D3	0.0226574	-0.421815
miR-1228-3p	D4	0.603575	0.100605
miR-1228-3p	D7	0.94901	0.0124211
miR-1229-3p	D1	0.0292106	-0.405207
miR-1229-3p	D2	0.0355363	-0.391839
miR-1229-3p	D3	0.362094	-0.175645
miR-1229-3p	D4	0.255915	-0.218008
miR-1229-3p	D7	0.0396517	-0.384141
miR-194-5p	D1	0.0713543	-0.339753
miR-194-5p	D2	0.429607	-0.152522
miR-194-5p	D3	0.0446332	-0.375635
miR-194-5p	D4	0.0172383	-0.438853
miR-194-5p	D7	0.217835	-0.235965
miR-299-5p	D1	0.209055	0.2404
miR-299-5p	D2	0.455564	0.144176
miR-299-5p	D3	0.181397	0.255269
miR-299-5p	D4	0.044008	0.376659
miR-299-5p	D7	0.0247841	0.416038
miR-33b-3p	D1	0.553607	0.11468
miR-33b-3p	D2	0.999788	-5.15636e-05
miR-33b-3p	D3	0.853842	0.0357711
miR-33b-3p	D4	0.0486939	0.369243
miR-33b-3p	D7	0.0133864	0.453912
miR-4470	D1	0.258773	-0.216734
miR-4470	D2	0.00300062	-0.531594
miR-4470	D3	0.0441212	-0.376473
miR-4470	D4	0.0258881	-0.413198
miR-4470	D7	0.550359	-0.115614
miR-4525	D1	0.937478	0.0152352
miR-4525	D2	0.00707922	-0.489188
miR-4525	D3	0.0213903	-0.425471
miR-4525	D4	0.163692	-0.26564
miR-4525	D7	0.0370292	-0.388967
miR-455-3p	D1	0.994624	-0.00130866
miR-455-3p	D2	0.042466	0.379237
miR-455-3p	D3	0.00659637	0.492886
miR-455-3p	D4	0.262687	0.215004
miR-455-3p	D7	0.499325	0.130655
miR-4638-3p	D1	0.819955	0.0441878
miR-4638-3p	D2	0.319789	0.191452
miR-4638-3p	D3	0.233017	0.228572
miR-4638-3p	D4	0.0477309	0.37072
miR-4638-3p	D7	0.0362499	0.390454
miR-4664-5p	D1	0.0977889	0.313434
miR-4664-5p	D2	0.291054	0.202937
miR-4664-5p	D3	0.173648	0.259716
miR-4664-5p	D4	0.0249782	0.415532
miR-4664-5p	D7	0.0132998	0.45429
miR-4699-5p	D1	0.0751451	-0.335562
miR-4699-5p	D2	0.013813	-0.452079
miR-4699-5p	D3	0.0361787	-0.390592
miR-4699-5p	D4	0.190505	-0.250209
miR-4699-5p	D7	0.290712	-0.203078
miR-4764-5p	D1	0.0470332	-0.371804
miR-4764-5p	D2	0.0239633	-0.418218
miR-4764-5p	D3	0.143932	-0.278204
miR-4764-5p	D4	0.427114	-0.153338
miR-4764-5p	D7	0.221601	-0.234099
miR-4767	D1	0.00716694	-0.488539
miR-4767	D2	0.0141505	-0.450662
miR-4767	D3	0.73224	0.0663851
miR-4767	D4	0.418208	-0.156274
miR-4767	D7	0.680219	0.0799302
miR-4773	D1	0.0486133	-0.369366
miR-4773	D2	0.0378576	-0.387414
miR-4773	D3	0.262797	-0.214955
miR-4773	D4	0.273728	-0.210212
miR-4773	D7	0.293943	-0.201751
miR-4784	D1	0.036244	-0.390466
miR-4784	D2	0.00687143	-0.490753
miR-4784	D3	0.164339	-0.265247
miR-4784	D4	0.0434434	-0.377595
miR-4784	D7	0.37766	-0.170107
miR-4790-5p	D1	0.0281978	-0.407561
miR-4790-5p	D2	0.0101648	-0.4696
miR-4790-5p	D3	0.192602	-0.249068
miR-4790-5p	D4	0.0764955	-0.334109
miR-4790-5p	D7	0.76786	-0.0572877
miR-5011-3p	D1	0.042407	0.379337
miR-5011-3p	D2	0.0383487	0.386506
miR-5011-3p	D3	0.316931	0.192565
miR-5011-3p	D4	0.475646	0.137891
miR-5011-3p	D7	0.242737	0.224007
miR-517b-3p	D1	0.27659	0.20899
miR-517b-3p	D2	0.0135489	0.453208
miR-517b-3p	D3	0.536432	0.119649
miR-517b-3p	D4	0.0186636	0.433986
miR-517b-3p	D7	0.0174384	0.43815
miR-522-3p	D1	0.0933139	-0.317472
miR-522-3p	D2	0.0440315	-0.376621
miR-522-3p	D3	0.048895	-0.368938
miR-522-3p	D4	0.516245	-0.125589
miR-522-3p	D7	0.0632724	-0.349297
miR-525-3p	D1	0.0102903	0.468916
miR-525-3p	D2	0.48457	0.135143
miR-525-3p	D3	0.0783315	0.332164
miR-525-3p	D4	0.0487081	0.369222
miR-525-3p	D7	0.0280093	0.408007
miR-548n	D1	0.342351	0.182874
miR-548n	D2	0.0983834	0.312908
miR-548n	D3	0.0137404	0.452387
miR-548n	D4	0.00821904	0.481239
miR-548n	D7	0.0254962	0.414195
miR-5589-3p	D1	0.0180219	-0.436138
miR-5589-3p	D2	0.0454898	-0.374249
miR-5589-3p	D3	0.00981091	-0.471568
miR-5589-3p	D4	0.657762	-0.0858897
miR-5589-3p	D7	0.138169	-0.282102
miR-6500-5p	D1	0.0453404	-0.374489
miR-6500-5p	D2	0.00724911	-0.487938
miR-6500-5p	D3	0.356382	-0.177712
miR-6500-5p	D4	0.955993	0.0107184
miR-6500-5p	D7	0.178203	0.257086
miR-6738-3p	D1	0.00683397	-0.491039
miR-6738-3p	D2	0.00216083	-0.546487
miR-6738-3p	D3	0.0098325	-0.471447
miR-6738-3p	D4	0.242989	-0.223891
miR-6738-3p	D7	0.263971	-0.21444
miR-6741-5p	D1	0.919412	-0.0196502
miR-6741-5p	D2	0.458223	0.143336
miR-6741-5p	D3	0.040458	0.382708
miR-6741-5p	D4	0.00991868	0.470963
miR-6741-5p	D7	0.658185	0.0857768
miR-6747-5p	D1	0.0118317	-0.461035
miR-6747-5p	D2	0.0169819	-0.439763
miR-6747-5p	D3	0.166414	-0.263996
miR-6747-5p	D4	0.185024	-0.253233
miR-6747-5p	D7	0.158553	-0.268798
miR-6750-3p	D1	0.355461	-0.178047
miR-6750-3p	D2	0.00357309	-0.523391
miR-6750-3p	D3	0.0359278	-0.391077
miR-6750-3p	D4	0.306025	-0.196869
miR-6750-3p	D7	0.307761	-0.196177
miR-6790-3p	D1	0.705462	0.0733154
miR-6790-3p	D2	0.127454	-0.289674
miR-6790-3p	D3	0.0241157	0.417809
miR-6790-3p	D4	0.0211346	0.42623
miR-6790-3p	D7	0.0222529	0.422963
miR-6814-5p	D1	0.117009	-0.29752
miR-6814-5p	D2	0.020654	-0.427678
miR-6814-5p	D3	0.0153524	-0.445833
miR-6814-5p	D4	0.239843	-0.225354
miR-6814-5p	D7	0.020377	-0.428525
miR-6841-5p	D1	0.012915	0.455995
miR-6841-5p	D2	0.0629767	0.349664
miR-6841-5p	D3	0.0506887	0.366258
miR-6841-5p	D4	0.00596415	0.498092
miR-6841-5p	D7	0.00831373	0.480622
miR-6858-5p	D1	0.0618498	0.351075
miR-6858-5p	D2	0.910571	0.0218142
miR-6858-5p	D3	0.159244	0.268369
miR-6858-5p	D4	0.0403729	0.382858
miR-6858-5p	D7	0.00662932	0.492627
miR-6869-3p	D1	0.0368897	-0.389232
miR-6869-3p	D2	0.0226993	-0.421697
miR-6869-3p	D3	0.778648	-0.0545564
miR-6869-3p	D4	0.911325	-0.0216295
miR-6869-3p	D7	0.338046	-0.184484
miR-7157-5p	D1	0.0237102	-0.418902
miR-7157-5p	D2	0.0113841	-0.46323
miR-7157-5p	D3	0.016056	-0.443149
miR-7157-5p	D4	0.998744	-0.000305873
miR-7157-5p	D7	0.057003	-0.357379
miR-7162-5p	D1	0.0224187	-0.42249
miR-7162-5p	D2	0.0132081	-0.454693
miR-7162-5p	D3	0.67643	-0.0809306
miR-7162-5p	D4	0.825808	-0.0427289
miR-7162-5p	D7	0.606418	-0.0998204
miR-937-5p	D1	0.187524	-0.251846
miR-937-5p	D2	0.0245771	-0.416583
miR-937-5p	D3	0.028834	-0.406075
miR-937-5p	D4	0.609831	-0.0988797
miR-937-5p	D7	0.0383765	-0.386455
miR-943	D1	0.586684	0.105303
miR-943	D2	0.275729	0.209357
miR-943	D3	0.0248545	0.415854
miR-943	D4	0.0323408	0.398328
miR-943	D7	0.0509519	0.36587

## Sheet: E. Correlation miRNAs_Ab D360
Table S2E. Pearson correlation between EV-miRNAs at D1, D2, D3, D4 and D7 and ZEBOV-GP-specific antibody titer at D360. Baseline-adjusted Log2-transformed data.
miRNA	Time point	Pearson p-value	Pearson coefficient
miR-1281	D1	0.0703938	0.353597
miR-1281	D2	0.00371167	0.53911
miR-1281	D3	0.03844	0.400498				p-value < 0.01
miR-1281	D4	0.108209	0.316104				0.01 ≤ p-value < 0.05
miR-1281	D7	0.0419345	0.394118
miR-142-3p	D1	0.180797	-0.265469
miR-142-3p	D2	0.336698	-0.192253
miR-142-3p	D3	0.610405	0.10265
miR-142-3p	D4	0.0277203	-0.423502
miR-142-3p	D7	0.0336059	-0.410134
miR-19a-3p	D1	0.224331	-0.241797
miR-19a-3p	D2	0.241791	-0.233179
miR-19a-3p	D3	0.508544	0.132955
miR-19a-3p	D4	0.00419108	-0.533134
miR-19a-3p	D7	0.0303626	-0.417243
miR-2682-5p	D1	0.0421827	0.393681
miR-2682-5p	D2	0.0258839	0.428142
miR-2682-5p	D3	0.0292111	0.419914
miR-2682-5p	D4	0.574691	0.112995
miR-2682-5p	D7	0.100052	0.323237
miR-3132	D1	0.913466	0.0219494
miR-3132	D2	0.777888	0.0569349
miR-3132	D3	0.938631	0.015552
miR-3132	D4	0.0155134	0.461004
miR-3132	D7	0.00565531	0.517917
miR-3162-5p	D1	0.320461	0.198688
miR-3162-5p	D2	0.0689885	0.355263
miR-3162-5p	D3	0.0544882	0.374203
miR-3162-5p	D4	0.022529	0.437359
miR-3162-5p	D7	0.00241976	0.559332
miR-3168	D1	0.529661	-0.126456
miR-3168	D2	0.0463902	-0.386569
miR-3168	D3	0.0496156	-0.381455
miR-3168	D4	0.361121	-0.182918
miR-3168	D7	0.0830957	-0.339592
miR-3648	D1	0.440716	0.154803
miR-3648	D2	0.0403179	0.397015
miR-3648	D3	0.00497171	0.524544
miR-3648	D4	0.599329	0.10583
miR-3648	D7	0.0852107	0.337421
miR-369-5p	D1	0.0405165	-0.396654
miR-369-5p	D2	0.049245	-0.382029
miR-369-5p	D3	0.111616	0.313241
miR-369-5p	D4	0.00872163	-0.494627
miR-369-5p	D7	0.019934	-0.445291
miR-374c-5p	D1	0.16143	-0.277286
miR-374c-5p	D2	0.0866922	-0.335925
miR-374c-5p	D3	0.458937	0.148772
miR-374c-5p	D4	0.036337	-0.404563
miR-374c-5p	D7	0.0273084	-0.42452
miR-411-5p	D1	0.0108659	-0.482174
miR-411-5p	D2	0.0219711	-0.438999
miR-411-5p	D3	0.976692	-0.00590189
miR-411-5p	D4	0.0405086	-0.396668
miR-411-5p	D7	0.135683	-0.294671
miR-4426	D1	0.403727	-0.167478
miR-4426	D2	0.00944512	-0.490164
miR-4426	D3	0.00125498	-0.588083
miR-4426	D4	0.152178	-0.283288
miR-4426	D7	0.0341249	-0.409048
miR-4432	D1	0.00566526	0.517825
miR-4432	D2	0.00509907	0.523253
miR-4432	D3	0.217091	0.245502
miR-4432	D4	0.125814	0.301969
miR-4432	D7	0.0289413	0.420552
miR-4433b-5p	D1	0.0901222	-0.332534
miR-4433b-5p	D2	0.354607	-0.18537
miR-4433b-5p	D3	0.413577	0.164042
miR-4433b-5p	D4	0.00705234	-0.506247
miR-4433b-5p	D7	0.0237854	-0.433784
miR-4463	D1	0.299634	0.207242
miR-4463	D2	0.6211	-0.0996025
miR-4463	D3	0.38637	0.173649
miR-4463	D4	0.0102999	0.485247
miR-4463	D7	0.00430195	0.531835
miR-448	D1	0.373445	0.178348
miR-448	D2	0.228993	0.239453
miR-448	D3	0.0492326	0.382048
miR-448	D4	0.00390534	0.536621
miR-448	D7	0.0163907	0.457616
miR-450a-5p	D1	0.0498213	-0.381138
miR-450a-5p	D2	0.0117091	-0.477836
miR-450a-5p	D3	0.221334	-0.243321
miR-450a-5p	D4	0.071956	-0.351775
miR-450a-5p	D7	0.239338	-0.234364
miR-4646-5p	D1	0.0421779	-0.39369
miR-4646-5p	D2	0.0145379	-0.464962
miR-4646-5p	D3	0.655634	-0.0899029
miR-4646-5p	D4	0.123736	-0.303558
miR-4646-5p	D7	0.263235	-0.223139
miR-4790-5p	D1	0.165342	-0.274822
miR-4790-5p	D2	0.68676	-0.0813262
miR-4790-5p	D3	0.313227	-0.201619
miR-4790-5p	D4	0.0375209	-0.402252
miR-4790-5p	D7	0.0450894	-0.388711
miR-548c-3p	D1	0.28476	0.213581
miR-548c-3p	D2	0.741422	-0.0665829
miR-548c-3p	D3	0.0279151	0.423024
miR-548c-3p	D4	0.0405293	0.396631
miR-548c-3p	D7	0.0416095	0.394693
miR-559	D1	0.269743	0.220197
miR-559	D2	0.187374	0.261658
miR-559	D3	0.0120328	0.47624
miR-559	D4	0.0297592	0.418632
miR-559	D7	0.171494	0.271028
miR-625-3p	D1	0.21178	-0.248274
miR-625-3p	D2	0.013852	-0.467879
miR-625-3p	D3	0.43814	-0.155667
miR-625-3p	D4	0.0234314	-0.434776
miR-625-3p	D7	0.0146678	-0.464422
miR-625-5p	D1	0.153264	-0.28257
miR-625-5p	D2	0.0337446	-0.409843
miR-625-5p	D3	0.552862	-0.119457
miR-625-5p	D4	0.0193846	-0.447077
miR-625-5p	D7	0.0420911	-0.393842
miR-6750-3p	D1	0.0220633	-0.438726
miR-6750-3p	D2	0.00123625	-0.588712
miR-6750-3p	D3	0.299614	-0.20725
miR-6750-3p	D4	0.0104572	-0.484379
miR-6750-3p	D7	0.0165998	-0.45683
miR-6760-3p	D1	0.0850245	0.337611
miR-6760-3p	D2	0.0466308	0.386178
miR-6760-3p	D3	0.0335112	0.410334
miR-6760-3p	D4	0.674792	0.0846066
miR-6760-3p	D7	0.0704323	0.353552
miR-6814-5p	D1	0.303504	-0.205625
miR-6814-5p	D2	0.16886	-0.27264
miR-6814-5p	D3	0.0308859	-0.416056
miR-6814-5p	D4	0.0335307	-0.410293
miR-6814-5p	D7	0.182834	-0.264279
miR-6826-3p	D1	0.336477	0.19234
miR-6826-3p	D2	0.0239108	0.433436
miR-6826-3p	D3	0.00733324	0.504141
miR-6826-3p	D4	0.120395	0.306155
miR-6826-3p	D7	0.381632	0.175361
miR-7114-5p	D1	0.058004	0.369281
miR-7114-5p	D2	0.129545	0.299163
miR-7114-5p	D3	0.0167335	0.456333
miR-7114-5p	D4	0.0347222	0.407815
miR-7114-5p	D7	0.0342863	0.408713
miR-7155-3p	D1	0.883137	0.0296877
miR-7155-3p	D2	0.784241	-0.0552671
miR-7155-3p	D3	0.533317	0.125344
miR-7155-3p	D4	0.0471961	0.385266
miR-7155-3p	D7	0.0094706	0.490013
miR-7515	D1	0.155127	0.281348
miR-7515	D2	0.0403986	0.396868
miR-7515	D3	0.04707	0.385468
miR-7515	D4	0.0894445	0.333196
miR-7515	D7	0.303446	0.205649
miR-876-3p	D1	0.0759895	0.347207
miR-876-3p	D2	0.199848	0.254677
miR-876-3p	D3	0.670226	0.0858638
miR-876-3p	D4	0.0356627	0.405907
miR-876-3p	D7	0.0477901	0.384316
piR-000807/gb/DQ571005	D1	0.0123161	-0.474872
piR-000807/gb/DQ571005	D2	0.0239751	-0.433258
piR-000807/gb/DQ571005	D3	0.045178	-0.388564
piR-000807/gb/DQ571005	D4	0.256193	-0.226375
piR-000807/gb/DQ571005	D7	0.903838	-0.024402
piR-005915/gb/DQ578120	D1	0.0793675	0.343522
piR-005915/gb/DQ578120	D2	0.0400812	0.397446
piR-005915/gb/DQ578120	D3	0.0341415	0.409014
piR-005915/gb/DQ578120	D4	0.027798	0.423311
piR-005915/gb/DQ578120	D7	0.0548807	0.373642
piR-015367/gb/DQ590991	D1	0.265488	0.222116
piR-015367/gb/DQ590991	D2	0.305684	0.20472
piR-015367/gb/DQ590991	D3	0.161238	0.277408
piR-015367/gb/DQ590991	D4	0.0288131	0.420857
piR-015367/gb/DQ590991	D7	0.0082939	0.497413
piR-022017/gb/DQ600174	D1	0.0439302	0.390662
piR-022017/gb/DQ600174	D2	0.0151919	0.462285
piR-022017/gb/DQ600174	D3	0.166749	0.273946
piR-022017/gb/DQ600174	D4	0.00326657	0.54528
piR-022017/gb/DQ600174	D7	0.0163715	0.457688

## Sheet: F. Correlation D0 miRNAs_Ab
Table S2F. Pearson correlation between EV-miRNAs at baseline (D0) and ZEBOV-GP-specific antibody titer at D14, D28, D56, D180, and D360. Log2-transformed data.
miRNA	Time point	Pearson p-value	Pearson coefficient
miR-6750-3p	D14	0.284111	0.218254
miR-6750-3p	D28	0.077961	0.332554
miR-6750-3p	D56	0.0123428	0.458611				p-value < 0.01
miR-6750-3p	D180	0.000360456	0.617332				0.01 ≤ p-value < 0.05
miR-6750-3p	D360	0.00129759	0.586683
miR-486-5p	D14	0.468762	0.148602
miR-486-5p	D28	0.132254	0.286227
miR-486-5p	D56	0.0465208	0.372609
miR-486-5p	D180	0.00248243	0.540276
miR-486-5p	D360	0.0352857	0.406667
miR-1973	D14	0.227756	0.24497
miR-1973	D28	0.113627	0.300171
miR-1973	D56	0.036382	0.390201
miR-1973	D180	0.00396725	0.518376
miR-1973	D360	0.00805901	0.498995
miR-98-5p	D14	0.714384	0.0753785
miR-98-5p	D28	0.474106	0.138368
miR-98-5p	D56	0.210324	0.239751
miR-98-5p	D180	0.00527177	0.504361
miR-98-5p	D360	0.00667248	0.509212
miR-3156-5p	D14	0.318522	0.203579
miR-3156-5p	D28	0.86844	0.0321657
miR-3156-5p	D56	0.334	0.186008
miR-3156-5p	D180	0.0061341	0.496648
miR-3156-5p	D360	0.0185242	0.44996
miR-487a-3p	D14	0.676273	-0.0859652
miR-487a-3p	D28	0.872114	0.0312598
miR-487a-3p	D56	0.234482	0.227876
miR-487a-3p	D180	0.00682773	0.491087
miR-487a-3p	D360	0.0317512	0.414128
miR-451a	D14	0.562464	0.119037
miR-451a	D28	0.503869	0.129286
miR-451a	D56	0.134726	0.284486
miR-451a	D180	0.00728964	0.487643
miR-451a	D360	0.023887	0.433502
miR-548au-5p/548c-5p/548o-5p/548am-5p	D14	0.386625	0.177152
miR-548au-5p/548c-5p/548o-5p/548am-5p	D28	0.167549	0.263316
miR-548au-5p/548c-5p/548o-5p/548am-5p	D56	0.0352638	0.392373
miR-548au-5p/548c-5p/548o-5p/548am-5p	D180	0.00788329	0.483479
miR-548au-5p/548c-5p/548o-5p/548am-5p	D360	0.115131	0.310357
miR-410-3p	D14	0.813396	0.0486585
miR-410-3p	D28	0.263704	0.214557
miR-410-3p	D56	0.0355761	0.391761
miR-410-3p	D180	0.00812275	0.481874
miR-410-3p	D360	0.00548542	0.519498
piR-000807/gb/DQ571005	D14	0.974452	0.00660553
piR-000807/gb/DQ571006	D28	0.297832	0.200166
piR-000807/gb/DQ571007	D56	0.112235	0.301279
piR-000807/gb/DQ571008	D180	0.0092982	0.474529
piR-000807/gb/DQ571009	D360	0.00547119	0.519632
miR-4263	D14	0.950099	0.0129077
miR-4264	D28	0.0501294	0.367085
miR-4265	D56	0.00640428	0.494422
miR-4266	D180	0.00944163	0.473687
miR-4267	D360	0.0917367	0.330972
miR-423-3p	D14	0.688882	0.0824403
miR-423-3p	D28	0.327499	0.18848
miR-423-3p	D56	0.303367	0.197932
miR-423-3p	D180	0.00988758	0.471137
miR-423-3p	D360	0.0100483	0.486658
miR-6789-3p	D14	0.150687	0.290004
miR-6789-3p	D28	0.161307	0.267097
miR-6789-3p	D56	0.0270663	0.410274
miR-6789-3p	D180	0.0100777	0.470079
miR-6789-3p	D360	0.0126178	0.473443
miR-4500	D14	0.87592	0.0321979
miR-4501	D28	0.0781955	0.332307
miR-4502	D56	0.0330857	0.396771
miR-4503	D180	0.0101417	0.469727
miR-4504	D360	0.0133883	0.469919
miR-1271-3p	D14	0.931802	0.0176501
miR-1271-3p	D28	0.308089	0.196047
miR-1271-3p	D56	0.0422815	0.37955
miR-1271-3p	D180	0.0106677	0.466899
miR-1271-3p	D360	0.0710332	0.352848
miR-425-5p	D14	0.254643	0.231744
miR-425-5p	D28	0.122455	0.293367
miR-425-5p	D56	0.194468	0.24806
miR-425-5p	D180	0.0113233	0.463534
miR-425-5p	D360	0.00950186	0.489827
miR-369-5p	D14	0.450234	-0.154789
miR-369-5p	D28	0.466413	0.140763
miR-369-5p	D56	0.331957	0.186782
miR-369-5p	D180	0.0133545	0.454051
miR-369-5p	D360	0.0257306	0.428542
miR-22-3p	D14	0.87733	0.0318293
miR-22-3p	D28	0.590746	0.104168
miR-22-3p	D56	0.316741	0.192639
miR-22-3p	D180	0.0142184	0.45038
miR-22-3p	D360	0.0127038	0.473041
miR-675-5p	D14	0.697249	0.0801136
miR-675-5p	D28	0.253932	0.218898
miR-675-5p	D56	0.154159	0.271557
miR-675-5p	D180	0.0144607	0.449384
miR-675-5p	D360	0.0128172	0.472514
miR-6836-5p	D14	0.0829212	0.346478
miR-6836-5p	D28	0.245564	0.222703
miR-6836-5p	D56	0.142795	0.278964
miR-6836-5p	D180	0.0144809	0.449301
miR-6836-5p	D360	0.0307139	0.416444
miR-6086	D14	0.318067	0.203767
miR-6086	D28	0.150934	0.273618
miR-6086	D56	0.055138	0.359917
miR-6086	D180	0.0158611	0.443883
miR-6086	D360	0.0449268	0.388983
let-7g-3p	D14	0.0805125	-0.349048
let-7g-3p	D28	0.659211	0.0855029
let-7g-3p	D56	0.305485	0.197084
let-7g-3p	D180	0.0198731	0.43009
let-7g-3p	D360	0.017174	0.454715
miR-484	D14	0.871165	-0.0334417
miR-484	D28	0.892809	0.0261693
miR-484	D56	0.680778	0.0797827
miR-484	D180	0.0201278	0.429295
miR-484	D360	0.0448875	0.389048
miR-106b-3p	D14	0.993166	0.00176673
miR-106b-3p	D28	0.883702	0.0284072
miR-106b-3p	D56	0.486351	0.134597
miR-106b-3p	D180	0.0226681	0.421785
miR-106b-3p	D360	0.039518	0.398482
miR-1277-3p	D14	0.298683	0.211912
miR-1277-3p	D28	0.291279	0.202844
miR-1277-3p	D56	0.141036	0.280148
miR-1277-3p	D180	0.024455	0.416905
miR-1277-3p	D360	0.0103907	0.484744
miR-4774-3p	D14	0.960013	-0.0103412
miR-4774-3p	D28	0.481166	0.136188
miR-4774-3p	D56	0.154886	0.271097
miR-4774-3p	D180	0.026813	0.410894
miR-4774-3p	D360	0.0363009	0.404635
miR-335-3p	D14	0.506117	0.136498
miR-335-3p	D28	0.228924	0.230532
miR-335-3p	D56	0.137715	0.282413
miR-335-3p	D180	0.0271738	0.410012
miR-335-3p	D360	0.049223	0.382063
miR-299-3p	D14	0.129021	-0.305554
miR-299-3p	D28	0.546757	0.116653
miR-299-3p	D56	0.264477	0.214218
miR-299-3p	D180	0.0276151	0.408947
miR-299-3p	D360	0.0295822	0.419044
let-7d-5p	D14	0.850313	0.0389105
let-7d-5p	D28	0.736439	0.0653057
let-7d-5p	D56	0.312252	0.1944
let-7d-5p	D180	0.0277996	0.408506
let-7d-5p	D360	0.0164079	0.457551
miR-92a-3p	D14	0.913344	0.0224429
miR-92a-3p	D28	0.653211	0.0871068
miR-92a-3p	D56	0.513802	0.126315
miR-92a-3p	D180	0.0286902	0.406408
miR-92a-3p	D360	0.0242248	0.43257
miR-4453	D14	0.896477	0.0268324
miR-4453	D28	0.185097	0.253193
miR-4453	D56	0.167027	0.263628
miR-4453	D180	0.0295073	0.40453
miR-4453	D360	0.0477019	0.384456
miR-548j-3p	D14	0.987629	0.00319802
miR-548j-3p	D28	0.376144	0.170641
miR-548j-3p	D56	0.167848	0.263137
miR-548j-3p	D180	0.0309812	0.401247
miR-548j-3p	D360	0.0114298	0.479244
miR-548aw	D14	0.663374	0.0895959
miR-548aw	D28	0.571779	0.109498
miR-548aw	D56	0.0858491	0.324548
miR-548aw	D180	0.0321246	0.398785
miR-548aw	D360	0.0247328	0.431189
miR-499a-5p	D14	0.746149	-0.0666964
miR-499a-5p	D28	0.890091	-0.0268369
miR-499a-5p	D56	0.504602	0.129066
miR-499a-5p	D180	0.0347602	0.39337
miR-499a-5p	D360	0.0250359	0.430376
miR-222-3p	D14	0.773321	-0.0593575
miR-222-3p	D28	0.560646	0.112664
miR-222-3p	D56	0.455384	0.144233
miR-222-3p	D180	0.0358401	0.391247
miR-222-3p	D360	0.0332805	0.410822
miR-6858-3p	D14	0.0940978	0.335239
miR-6858-3p	D28	0.111619	0.301773
miR-6858-3p	D56	0.0783459	0.332149
miR-6858-3p	D180	0.0380716	0.387017
miR-6858-3p	D360	0.0320897	0.413385
miR-3607-3p	D14	0.453667	-0.153633
miR-3607-3p	D28	0.350099	0.180008
miR-3607-3p	D56	0.169798	0.261978
miR-3607-3p	D180	0.0383663	0.386473
miR-3607-3p	D360	0.0427302	0.392725
miR-6771-5p	D14	0.247155	-0.235331
miR-6771-5p	D28	0.706087	0.0731527
miR-6771-5p	D56	0.179432	0.256384
miR-6771-5p	D180	0.0393686	0.384649
miR-6771-5p	D360	0.00738034	0.503794
miR-6800-3p	D14	0.825662	-0.0454092
miR-6800-3p	D28	0.415503	0.157172
miR-6800-3p	D56	0.195743	0.247375
miR-6800-3p	D180	0.0401763	0.383206
miR-6800-3p	D360	0.0154737	0.461161
miR-5004-5p	D14	0.500762	0.138205
miR-5004-5p	D28	0.313949	0.193732
miR-5004-5p	D56	0.0410202	0.381722
miR-5004-5p	D180	0.0408809	0.381966
miR-5004-5p	D360	0.0155354	0.460917
miR-3160-3p	D14	0.703157	0.0784767
miR-3160-3p	D28	0.43034	0.152283
miR-3160-3p	D56	0.021301	0.425735
miR-3160-3p	D180	0.0424613	0.379245
miR-3160-3p	D360	0.198875	0.255211
miR-548a-5p	D14	0.517841	-0.132791
miR-548a-5p	D28	0.761948	0.0587887
miR-548a-5p	D56	0.554831	0.114328
miR-548a-5p	D180	0.0424632	0.379242
miR-548a-5p	D360	0.00997853	0.487054
piR-007559/gb/DQ580307	D14	0.647701	-0.094043
piR-007559/gb/DQ580308	D28	0.113106	-0.300585
piR-007559/gb/DQ580309	D56	0.408262	-0.159594
piR-007559/gb/DQ580310	D180	0.0451133	0.374856
piR-007559/gb/DQ580311	D360	0.0371082	0.403051
miR-20b-3p	D14	0.738743	-0.0687102
miR-20b-3p	D28	0.474263	0.13832
miR-20b-3p	D56	0.0765795	0.334019
miR-20b-3p	D180	0.0460239	0.373396
miR-20b-3p	D360	0.045313	0.38834
miR-96-5p	D14	0.414172	0.167236
miR-96-5p	D28	0.114985	0.299099
miR-96-5p	D56	0.0537515	0.361848
miR-96-5p	D180	0.0473999	0.371233
miR-96-5p	D360	0.0361443	0.404945
miR-200a-3p	D14	0.165206	-0.280459
miR-200a-3p	D28	0.949331	0.0123429
miR-200a-3p	D56	0.370094	0.172782
miR-200a-3p	D180	0.0475558	0.370991
miR-200a-3p	D360	0.00927737	0.491173
miR-652-3p	D14	0.896872	-0.0267295
miR-652-3p	D28	0.99881	-0.000289604
miR-652-3p	D56	0.764512	0.0581374
miR-652-3p	D180	0.0481228	0.370116
miR-652-3p	D360	0.0483847	0.383375
miR-4475	D14	0.0595371	0.374368
miR-4475	D28	0.0450111	0.375021
miR-4475	D56	0.015975	0.443453
miR-4475	D180	0.0665897	0.345271
miR-4475	D360	0.0201879	0.444478
miR-4699-5p	D14	0.424389	0.163652
miR-4699-5p	D28	0.0209118	0.426898
miR-4699-5p	D56	0.027856	0.408371
miR-4699-5p	D180	0.167898	0.263107
miR-4699-5p	D360	0.090749	0.331925
miR-302a-3p	D14	0.584203	0.112518
miR-302a-3p	D28	0.0329555	0.397041
miR-302a-3p	D56	0.0438125	0.376982
miR-302a-3p	D180	0.221498	0.23415
miR-302a-3p	D360	0.831811	0.042883
miR-6739-3p	D14	0.65774	-0.0911899
miR-6739-3p	D28	0.0348652	-0.393161
miR-6739-3p	D56	0.0413019	-0.381233
miR-6739-3p	D180	0.397909	-0.163099
miR-6739-3p	D360	0.758908	-0.0619401
miR-548n	D14	0.151376	-0.289537
miR-548n	D28	0.0474238	-0.371196
miR-548n	D56	0.0174305	-0.438177
miR-548n	D180	0.202522	-0.243784
miR-548n	D360	0.215923	-0.246108
miR-372-5p	D14	0.395891	-0.173773
miR-372-5p	D28	0.0699894	-0.341304
miR-372-5p	D56	0.00605593	-0.497308
miR-372-5p	D180	0.0234041	-0.419738
miR-372-5p	D360	0.13065	-0.298343
