# Supplementary material for: Global blood miRNA profiling unravels early signatures of immunogenicity of Ebola vaccine rVSVΔG-ZEBOV-GP
Source: iScience. 2023 Nov 23;26(12):108574. doi: 10.1016/j.isci.2023.108574 (PMC10755791; doi:10.1016/j.isci.2023.108574)
Supplement: Table S3. miRNA signatures that predict antibody levels, related to Figure 6 and 7 — Table S3A. WB-miRNA signatures that can predict antibody levels (low or high) in vaccinees. Table S3B. EV-miRNA signatures that can predict antibody levels (low or high) in vaccinees. Table S3C. Combined WB- and EV-miRNA signatures that can predict antibody levels (low or high) in vaccinees. [file mmc4.xlsx]

## Sheet: A. WB-miRNAs predict Ab levels
Table S3A. WB-miRNA signatures that can predict antibody levels (low or high) in vaccinees.
	Antibody levels day 28					Antibody levels day 360
	D1 miRNA	D2 miRNA	D3 miRNA	D7 miRNA		D1 miRNA	D2 miRNA	D3 miRNA	D7 miRNA		miRNAs present in more than one time point are in bold.
	miR-3620	miR-6743	miR-190a	miR-6810		miR-6730	miR-6502	miR-7851	miR-130a		WB-miRNAs present also in the combined WB- and EV-miRNA signatures are in blue.
	miR-6514	miR-5193	miR-3680-2	miR-616		miR-382	miR-3944	miR-3653	miR-6807
	miR-31			miR-136			miR-6764
	miR-6502			miR-3928			miR-1287
	miR-6874			miR-3939			miR-943
	miR-7641-2			miR-651
				miR-374a
				miR-760
				miR-1289-1
				miR-449c
				miR-6877

## Sheet: B. EV-miRNAs predict Ab levels
Table S3B. EV-miRNA signatures that can predict antibody levels (low or high) in vaccinees.
	Antibody levels day 28						Antibody levels day 360
	D1 miRNA	D2 miRNA	D3 miRNA	D4 miRNA	D7 miRNA		D1 miRNA	D2 miRNA	D3 miRNA	D4 miRNA	D7 miRNA		miRNAs present in more than one time point are in bold.
	miR-7162-3p	miR-4774-3p	miR-4323	miR-548n	miR-4318		miR-519b-3p	miR-4432	miR-4426	miR-7114-5p	miR-6512-3p		EV-miRNAs present also in the combined WB- and EV-miRNA signatures are in red.
	miR-155-3p	miR-3664-5p	piR-001170/gb/DQ571526	miR-7154-5p	miR-574-5p		miR-7151-3p	piR-008026/gb/DQ580917	miR-4751	miR-559	miR-4492
	piR-007676/gb/DQ580463	piR-009228/gb/DQ582496	miR-5699-3p	miR-4424			miR-3671	piR-022421/gb/DQ600670	miR-4685-3p
	piR-006426/gb/DQ578783	miR-3618	miR-92b-5p	miR-4475			miR-302e	piR-022017/gb/DQ600174	miR-659-5p
	piR-008983/gb/DQ582175			piR-017723/gb/DQ594464				miR-6874-5p	miR-6855-5p
	miR-516b-5p			piR-000690/gb/DQ570861				miR-6789-3p	miR-548t-5p
				piR-002441/gb/DQ573293				miR-6845-3p	miR-593-5p
				piR-008114/gb/DQ581033				miR-335-3p	piR-020008/gb/DQ597482
				piR-018749/gb/DQ595765				piR-000848/gb/DQ571067	piR-019963/gb/DQ597422
				miR-517b-3p				miR-6726-3p	miR-452-5p
				miR-4324				miR-483-5p	miR-6840-5p
				piR-017724/gb/DQ594465				miR-937-3p	miR-517c-3p
				piR-018570/gb/DQ595536				miR-6734-3p	miR-5692b
				miR-509/3-5p				miR-1245b-3p	miR-518f-3p
				miR-7114-5p				miR-4325	piR-008803/gb/DQ581945
				miR-520h				piR-022296/gb/DQ600515	let-7b-3p
				miR-371a-5p				miR-6779-5p	miR-4749-3p
				miR-127-5p				miR-6718-5p	miR-3156-3p
				miR-1273h-5p				miR-1205	miR-3681-5p
				miR-525-3p				miR-708-5p
				miR-101-5p				miR-664a-3p
				piR-021126/gb/DQ599037				miR-4716-5p
				miR-548ap-5p/548j-5p				miR-4774-3p
				miR-6072				miR-224-5p
				miR-4717-5p				miR-6760-3p
				miR-627-3p				miR-6792-3p
				miR-4694-5p				miR-873-5p
				miR-4791				miR-6760-5p
				miR-526a				miR-127-5p
				miR-4433a-5p				miR-6891-3p
				miR-4798-5p
				miR-4418
				miR-3160-3p
				miR-516b-5p
				miR-376a/2-5p
				miR-570-5p
				miR-30e-3p
				miR-548at-5p
				miR-593-3p
				piR-020401/gb/DQ598029

## Sheet: C. WB+EV-miRNAs predict Ab
Table S3C. Combined WB- and EV-miRNA signatures that can predict antibody levels (low or high) in vaccinees.
	Antibody levels day 28					Antibody levels day 360
	D1 miRNA	D2 miRNA	D3 miRNA	D7 miRNA		D1 miRNA	D2 miRNA	D3 miRNA	D7 miRNA		miRNAs present in more than one time point are in bold.
	EV-miR-766-3p	EV-miR-4699-5p	EV-miR-4323	EV-miR-937-5p		EV-miR-6511b-3p	EV-miR-625-5p	EV-miR-4426	EV-miR-3162-5p		WB-miRNAs from the combined WB- and EV-miRNA signatures present also in the single WB-miRNA signatures are in blue.
	EV-miR-4475	EV-miR-4774-3p	WB-miR-106b	WB-miR-449c		EV-miR-6845-3p	EV-piR-022421/gb/DQ600670	EV-miR-4480	EV-miR-652-3p		EV-miRNAs from the combined WB- and EV-miRNA signatures present also in the single EV-miRNA signatures are in red.
	WB-miR-6803			WB-miR-3928		EV-miR-7151-3p		EV-miR-4685-3p	EV-piR-011186/gb/DQ585093
	EV-miR-758-5p			WB-miR-6810		EV-miR-301a-5p		EV-miR-5581-3p	EV-miR-548ao-3p
				EV-miR-6779-5p		WB-miR-6730
				EV-piR-016798/gb/DQ593116		EV-miR-129-2-3p
				EV-miR-497-5p		EV-miR-3671
				WB-miR-374a		EV-miR-6509-5p
				EV-miR-518f-3p		EV-miR-519b-3p
				EV-miR-4524b-5p		EV-miR-4663
				EV-miR-548ar-3p		EV-miR-6780a-3p
				EV-miR-3973		EV-miR-6820-5p
				EV-miR-4318		EV-miR-5011-5p
				WB-miR-25		WB-miR-4683
				EV-miR-766-5p		EV-miR-449c-3p
				EV-miR-7843-5p		WB-miR-3922
				WB-miR-1289-1		EV-miR-577
				EV-miR-4731-5p		EV-miR-5011-3p
				EV-piR-000848/gb/DQ571067		EV-miR-3191-3p
				WB-miR-744		EV-miR-518f-3p
				EV-miR-4663		WB-miR-382
				WB-miR-885
				EV-miR-1288-5p
				WB-miR-136
				WB-miR-616
				EV-piR-002441/gb/DQ573293
				EV-piR-011186/gb/DQ585093
				EV-miR-4699-3p
				EV-miR-132-3p
				EV-miR-4433b-5p
				EV-miR-3660
				WB-miR-6877
				EV-miR-302f
				EV-miR-378f
				WB-miR-3939
				EV-miR-1260a
				EV-piR-021126/gb/DQ599037
				EV-miR-3648
				WB-miR-424
				WB-miR-760
