# Supplementary material for: Global blood miRNA profiling unravels early signatures of immunogenicity of Ebola vaccine rVSVΔG-ZEBOV-GP
Source: iScience. 2023 Nov 23;26(12):108574. doi: 10.1016/j.isci.2023.108574 (PMC10755791; doi:10.1016/j.isci.2023.108574)
Supplement: Table S4. Correlation between miRNA that predict the antibody levels and the mRNA targets, related to Figure 8 [file mmc5.xlsx]

## Sheet: appendix 4
Table S4. Correlation between miRNA that predict the antibody levels and the mRNA targets.
miRNA	Leading Edge	Time point	Pathway	p-value	p-adj	ES	NES	nMoreExtreme	Size
miR-155-3p	PELI1|MYD88	D1	MyD88 cascade initiated on plasma membrane	0.00749064	0.789727	0.948743	1.44929	3	2
miR-155-3p	PELI1|MYD88	D1	MyD88 dependent cascade initiated on endosome	0.00749064	0.789727	0.948743	1.44929	3	2
miR-155-3p	PELI1|MYD88	D1	Toll Like Receptor 10 (TLR10) Cascade	0.00749064	0.789727	0.948743	1.44929	3	2
miR-155-3p	PELI1|MYD88	D1	Toll Like Receptor 5 (TLR5) Cascade	0.00749064	0.789727	0.948743	1.44929	3	2
miR-155-3p	PELI1|MYD88	D1	Toll Like Receptor 7/8 (TLR7/8) Cascade	0.00749064	0.789727	0.948743	1.44929	3	2
miR-155-3p	PELI1|MYD88	D1	Toll Like Receptor 9 (TLR9) Cascade	0.00749064	0.789727	0.948743	1.44929	3	2
miR-155-3p	PELI1|MYD88	D1	TRAF6 mediated induction of NFkB and MAP kinases upon TLR7/8 or 9 activation	0.00749064	0.789727	0.948743	1.44929	3	2
miR-155-3p	OAZ1	D1	Metabolism of polyamines	0.0246407	0.980923	-0.993151	-1.31835	11	1
miR-155-3p	OAZ1	D1	Regulation of ornithine decarboxylase (ODC)	0.0246407	0.980923	-0.993151	-1.31835	11	1
miR-155-3p	ORMDL3|SMPD1	D1	Sphingolipid metabolism	0.0257009	0.980923	-0.875427	-1.61874	10	3
miR-155-3p	PELI1|HMGB2|TP53	D1	Programmed Cell Death	0.0261324	0.980923	0.865589	1.48878	14	3
miR-155-3p	PELI1|TP53	D1	Regulated Necrosis	0.0337079	0.980923	0.919466	1.40457	17	2
miR-155-3p	PELI1	D1	IRAK1 recruits IKK complex	0.0403846	0.980923	0.986301	1.33866	20	1
miR-155-3p	PELI1	D1	IRAK1 recruits IKK complex upon TLR7/8 or 9 stimulation	0.0403846	0.980923	0.986301	1.33866	20	1
miR-155-3p	PELI1	D1	Regulation of necroptotic cell death	0.0403846	0.980923	0.986301	1.33866	20	1
miR-155-3p	PELI1	D1	RIPK1-mediated regulated necrosis	0.0403846	0.980923	0.986301	1.33866	20	1
miR-155-3p	OAZ1|TBL1XR1|CMBL|ORMDL3|CSNK2A1|SMPD1|CMPK1	D1	Metabolism	0.0409556	0.980923	-0.481518	-1.62436	11	16
miR-155-3p	TBL1XR1	D1	Activation of gene expression by SREBF (SREBP)	0.0574949	0.980923	-0.979452	-1.30017	27	1
miR-155-3p	TBL1XR1	D1	BMAL1:CLOCK,NPAS2 activates circadian gene expression	0.0574949	0.980923	-0.979452	-1.30017	27	1
miR-155-3p	TBL1XR1	D1	HDACs deacetylate histones	0.0574949	0.980923	-0.979452	-1.30017	27	1
miR-155-3p	TBL1XR1	D1	Loss of MECP2 binding ability to the NCoR/SMRT complex	0.0574949	0.980923	-0.979452	-1.30017	27	1
miR-155-3p	TBL1XR1	D1	Metabolism of steroids	0.0574949	0.980923	-0.979452	-1.30017	27	1
miR-155-3p	TBL1XR1	D1	Notch-HLH transcription pathway	0.0574949	0.980923	-0.979452	-1.30017	27	1
miR-155-3p	TBL1XR1	D1	NR1H2 and NR1H3-mediated signaling	0.0574949	0.980923	-0.979452	-1.30017	27	1
miR-155-3p	TBL1XR1	D1	NR1H3 & NR1H2 regulate gene expression linked to cholesterol transport and efflux	0.0574949	0.980923	-0.979452	-1.30017	27	1
miR-155-3p	TBL1XR1	D1	Regulation of cholesterol biosynthesis by SREBP (SREBF)	0.0574949	0.980923	-0.979452	-1.30017	27	1
miR-155-3p	TBL1XR1	D1	RORA activates gene expression	0.0574949	0.980923	-0.979452	-1.30017	27	1
miR-155-3p	RMI2	D1	Defective HDR through Homologous Recombination (HRR) due to PALB2 loss of function	0.0615385	0.980923	0.972603	1.32007	31	1
miR-155-3p	RMI2	D1	Defective HDR through Homologous Recombination Repair (HRR) due to PALB2 loss of BRCA1 binding function	0.0615385	0.980923	0.972603	1.32007	31	1
miR-155-3p	RMI2	D1	Defective HDR through Homologous Recombination Repair (HRR) due to PALB2 loss of BRCA2/RAD51/RAD51C binding function	0.0615385	0.980923	0.972603	1.32007	31	1
miR-155-3p	RMI2	D1	Diseases of DNA Double-Strand Break Repair	0.0615385	0.980923	0.972603	1.32007	31	1
miR-155-3p	RMI2	D1	Diseases of DNA repair	0.0615385	0.980923	0.972603	1.32007	31	1
miR-155-3p	RMI2	D1	Resolution of D-Loop Structures	0.0615385	0.980923	0.972603	1.32007	31	1
miR-155-3p	RMI2	D1	Resolution of D-loop Structures through Holliday Junction Intermediates	0.0615385	0.980923	0.972603	1.32007	31	1
miR-155-3p	RMI2	D1	Resolution of D-loop Structures through Synthesis-Dependent Strand Annealing (SDSA)	0.0615385	0.980923	0.972603	1.32007	31	1
miR-155-3p	RMI2|SPRTN|RFC3|USP45|RNF4	D1	DNA Repair	0.0626003	0.980923	0.67134	1.45076	38	6
miR-155-3p	PELI1|IRAK3	D1	Interleukin-1 family signaling	0.0679443	0.980923	0.802974	1.38109	38	3
miR-155-3p	PELI1|IRAK3	D1	Interleukin-1 signaling	0.0679443	0.980923	0.802974	1.38109	38	3
miR-155-3p	PELI1|IRAK3	D1	MyD88:MAL(TIRAP) cascade initiated on plasma membrane	0.0679443	0.980923	0.802974	1.38109	38	3
miR-155-3p	PELI1|IRAK3	D1	Toll Like Receptor 2 (TLR2) Cascade	0.0679443	0.980923	0.802974	1.38109	38	3
miR-155-3p	PELI1|IRAK3	D1	Toll Like Receptor 4 (TLR4) Cascade	0.0679443	0.980923	0.802974	1.38109	38	3
miR-155-3p	PELI1|IRAK3	D1	Toll Like Receptor TLR1:TLR2 Cascade	0.0679443	0.980923	0.802974	1.38109	38	3
miR-155-3p	PELI1|IRAK3	D1	Toll Like Receptor TLR6:TLR2 Cascade	0.0679443	0.980923	0.802974	1.38109	38	3
miR-155-3p	PELI1|IRAK3	D1	Toll-like Receptor Cascades	0.0679443	0.980923	0.802974	1.38109	38	3
miR-155-3p	TBL1XR1|ORMDL3|CSNK2A1|SMPD1	D1	Metabolism of lipids	0.0767123	0.980923	-0.582403	-1.48505	27	7
miR-155-3p	ADAMTS5	D1	Defective B3GALTL causes Peters-plus syndrome (PpS)	0.0882957	0.980923	-0.958904	-1.27289	42	1
miR-155-3p	ADAMTS5	D1	Degradation of the extracellular matrix	0.0882957	0.980923	-0.958904	-1.27289	42	1
miR-155-3p	ADAMTS5	D1	Diseases associated with O-glycosylation of proteins	0.0882957	0.980923	-0.958904	-1.27289	42	1
miR-155-3p	ADAMTS5	D1	Diseases of glycosylation	0.0882957	0.980923	-0.958904	-1.27289	42	1
miR-155-3p	ADAMTS5	D1	Diseases of metabolism	0.0882957	0.980923	-0.958904	-1.27289	42	1
miR-155-3p	ADAMTS5	D1	Extracellular matrix organization	0.0882957	0.980923	-0.958904	-1.27289	42	1
miR-155-3p	ADAMTS5	D1	O-glycosylation of TSR domain-containing proteins	0.0882957	0.980923	-0.958904	-1.27289	42	1
miR-155-3p	ADAMTS5	D1	O-linked glycosylation	0.0882957	0.980923	-0.958904	-1.27289	42	1
miR-155-3p	TBL1XR1|CXCL5|CDKN1A|S1PR5|CSNK2A1|ARF6	D1	Signal Transduction	0.0898438	0.980923	-0.367968	-1.37419	22	23
miR-155-3p	TAF7|EAF1	D1	RNA Polymerase II Pre-transcription Events	0.102996	0.980923	0.84928	1.29736	54	2
miR-155-3p	CDKN1A	D1	Aberrant regulation of mitotic cell cycle due to RB1 defects	0.104701	0.980923	-0.870629	-1.36894	48	2
miR-155-3p	CDKN1A	D1	Aberrant regulation of mitotic G1/S transition in cancer due to RB1 defects	0.104701	0.980923	-0.870629	-1.36894	48	2
miR-155-3p	CDKN1A	D1	Cyclin D associated events in G1	0.104701	0.980923	-0.870629	-1.36894	48	2
miR-155-3p	CDKN1A	D1	Defective binding of RB1 mutants to E2F1,(E2F2, E2F3)	0.104701	0.980923	-0.870629	-1.36894	48	2
miR-155-3p	CDKN1A	D1	Diseases of mitotic cell cycle	0.104701	0.980923	-0.870629	-1.36894	48	2
miR-155-3p	CDKN1A	D1	G1 Phase	0.104701	0.980923	-0.870629	-1.36894	48	2
miR-155-3p	CDKN1A	D1	Mitotic G1 phase and G1/S transition	0.104701	0.980923	-0.870629	-1.36894	48	2
miR-155-3p	CDKN1A	D1	Senescence-Associated Secretory Phenotype (SASP)	0.104701	0.980923	-0.870629	-1.36894	48	2
miR-155-3p	EIF2AK2	D1	Inhibition of PKR	0.111538	0.980923	0.945205	1.28288	57	1
miR-155-3p	CDKN1A	D1	AKT phosphorylates targets in the cytosol	0.117043	0.980923	-0.945205	-1.25471	56	1
miR-155-3p	CDKN1A	D1	Constitutive Signaling by AKT1 E17K in Cancer	0.117043	0.980923	-0.945205	-1.25471	56	1
miR-155-3p	CDKN1A	D1	Cyclin A:Cdk2-associated events at S phase entry	0.117043	0.980923	-0.945205	-1.25471	56	1
miR-155-3p	CDKN1A	D1	Cyclin E associated events during G1/S transition	0.117043	0.980923	-0.945205	-1.25471	56	1
miR-155-3p	CDKN1A	D1	FLT3 signaling in disease	0.117043	0.980923	-0.945205	-1.25471	56	1
miR-155-3p	CDKN1A	D1	FOXO-mediated transcription of cell cycle genes	0.117043	0.980923	-0.945205	-1.25471	56	1
miR-155-3p	CDKN1A	D1	G1/S Transition	0.117043	0.980923	-0.945205	-1.25471	56	1
miR-155-3p	CDKN1A	D1	SCF(Skp2)-mediated degradation of p27/p21	0.117043	0.980923	-0.945205	-1.25471	56	1
miR-155-3p	CDKN1A	D1	Signaling by FLT3 fusion proteins	0.117043	0.980923	-0.945205	-1.25471	56	1
miR-155-3p	CDKN1A	D1	Signaling by FLT3 ITD and TKD mutants	0.117043	0.980923	-0.945205	-1.25471	56	1
miR-155-3p	CDKN1A	D1	STAT5 activation downstream of FLT3 ITD mutants	0.117043	0.980923	-0.945205	-1.25471	56	1
miR-155-3p	CDKN1A	D1	TFAP2 (AP-2) family regulates transcription of cell cycle factors	0.117043	0.980923	-0.945205	-1.25471	56	1
miR-155-3p	CDKN1A	D1	Transcriptional regulation of granulopoiesis	0.117043	0.980923	-0.945205	-1.25471	56	1
miR-155-3p	TBL1XR1	D1	Disorders of Developmental Biology	0.117521	0.980923	-0.854537	-1.34364	54	2
miR-155-3p	TBL1XR1	D1	Disorders of Nervous System Development	0.117521	0.980923	-0.854537	-1.34364	54	2
miR-155-3p	TBL1XR1	D1	Loss of function of MECP2 in Rett syndrome	0.117521	0.980923	-0.854537	-1.34364	54	2
miR-155-3p	TBL1XR1	D1	Mitochondrial biogenesis	0.117521	0.980923	-0.854537	-1.34364	54	2
miR-155-3p	TBL1XR1	D1	Pervasive developmental disorders	0.117521	0.980923	-0.854537	-1.34364	54	2
miR-155-3p	TBL1XR1	D1	Regulation of MECP2 expression and activity	0.117521	0.980923	-0.854537	-1.34364	54	2
miR-155-3p	TBL1XR1	D1	Signaling by Nuclear Receptors	0.117521	0.980923	-0.854537	-1.34364	54	2
miR-155-3p	TBL1XR1	D1	Transcriptional activation of mitochondrial biogenesis	0.117521	0.980923	-0.854537	-1.34364	54	2
miR-155-3p	SMPD1	D1	Glycosphingolipid metabolism	0.123932	0.980923	-0.847669	-1.33284	57	2
miR-155-3p	TBL1XR1	D1	Chromatin modifying enzymes	0.126068	0.980923	-0.842106	-1.3241	58	2
miR-155-3p	TBL1XR1	D1	Chromatin organization	0.126068	0.980923	-0.842106	-1.3241	58	2
miR-155-3p	CXCL5|S1PR5	D1	G alpha (i) signalling events	0.130435	0.980923	-0.687357	-1.42458	53	4
miR-155-3p	CXCL5|S1PR5	D1	GPCR downstream signalling	0.130435	0.980923	-0.687357	-1.42458	53	4
miR-155-3p	CXCL5|S1PR5	D1	Signaling by GPCR	0.130435	0.980923	-0.687357	-1.42458	53	4
miR-155-3p	CMBL	D1	Biological oxidations	0.135524	0.980923	-0.931507	-1.23653	65	1
miR-155-3p	CMBL	D1	Phase I - Functionalization of compounds	0.135524	0.980923	-0.931507	-1.23653	65	1
miR-155-3p	CDKN1A	D1	G1/S DNA Damage Checkpoints	0.136752	0.980923	-0.839097	-1.31936	63	2
miR-155-3p	CDKN1A	D1	p53-Dependent G1 DNA Damage Response	0.136752	0.980923	-0.839097	-1.31936	63	2
miR-155-3p	CDKN1A	D1	p53-Dependent G1/S DNA damage checkpoint	0.136752	0.980923	-0.839097	-1.31936	63	2
miR-155-3p	CDKN1A	D1	RUNX3 regulates CDKN1A transcription	0.136752	0.980923	-0.839097	-1.31936	63	2
miR-155-3p	CDKN1A	D1	The role of GTSE1 in G2/M progression after G2 checkpoint	0.136752	0.980923	-0.839097	-1.31936	63	2
miR-155-3p	CDKN1A	D1	TP53 Regulates Transcription of Genes Involved in G1 Cell Cycle Arrest	0.136752	0.980923	-0.839097	-1.31936	63	2
miR-155-3p	CDKN1A	D1	Transcriptional activation of cell cycle inhibitor p21	0.136752	0.980923	-0.839097	-1.31936	63	2
miR-155-3p	CDKN1A	D1	Transcriptional activation of p53 responsive genes	0.136752	0.980923	-0.839097	-1.31936	63	2
miR-155-3p	ATG9A|CSNK2A1	D1	Autophagy	0.137681	0.980923	-0.674103	-1.39711	56	4
miR-155-3p	ATG9A|CSNK2A1	D1	Macroautophagy	0.137681	0.980923	-0.674103	-1.39711	56	4
miR-155-3p	EPB41	D1	Neurexins and neuroligins	0.151951	0.980923	-0.924658	-1.22743	73	1
miR-155-3p	EPB41	D1	Protein-protein interactions at synapses	0.151951	0.980923	-0.924658	-1.22743	73	1
miR-155-3p	CXCL5|S1PR5	D1	Class A/1 (Rhodopsin-like receptors)	0.154206	0.980923	-0.747503	-1.3822	65	3
miR-155-3p	CXCL5|S1PR5	D1	GPCR ligand binding	0.154206	0.980923	-0.747503	-1.3822	65	3
miR-155-3p	CSNK2A1	D1	Transcriptional regulation by RUNX1	0.155983	0.980923	-0.822966	-1.294	72	2
miR-155-3p	CDKN1A|IRF4	D1	Interleukin-4 and Interleukin-13 signaling	0.156542	0.980923	-0.743578	-1.37494	66	3
miR-155-3p	CDKN1A	D1	Transcriptional regulation by RUNX3	0.156542	0.980923	-0.745438	-1.37838	66	3
miR-155-3p	ORMDL3	D1	Sphingolipid de novo biosynthesis	0.164271	0.980923	-0.917808	-1.21834	79	1
miR-155-3p	TBL1XR1|CDKN1A|CSNK2A1	D1	Developmental Biology	0.164384	0.980923	-0.501524	-1.27882	59	7
miR-155-3p	CREBRF	D1	CREB3 factors activate genes	0.167308	0.980923	0.917808	1.2457	86	1
miR-155-3p	UBE2K|PTEN|RNF4|PLCG1|FBXW7|DYNC1I2	D1	Adaptive Immune System	0.18	0.980923	0.547831	1.28032	116	8
miR-155-3p	S1PR5	D1	Lysosphingolipid and LPA receptors	0.182752	0.980923	-0.910959	-1.20925	88	1
miR-155-3p	IFIT1|EIF2AK2|PLCG1	D1	Antiviral mechanism by IFN-stimulated genes	0.187075	0.980923	0.675858	1.26087	109	4
miR-155-3p	IFIT1|EIF2AK2|PLCG1	D1	ISG15 antiviral mechanism	0.187075	0.980923	0.675858	1.26087	109	4
miR-155-3p	RMI2|RFC3	D1	G2/M Checkpoints	0.19338	0.980923	0.716336	1.23207	110	3
miR-155-3p	RMI2|RFC3	D1	G2/M DNA damage checkpoint	0.19338	0.980923	0.716336	1.23207	110	3
miR-155-3p	CSNK2A1	D1	Condensation of Prometaphase Chromosomes	0.205339	0.980923	-0.90411	-1.20016	99	1
miR-155-3p	CSNK2A1	D1	Cooperation of PDCL (PhLP1) and TRiC/CCT in G-protein beta folding	0.205339	0.980923	-0.90411	-1.20016	99	1
miR-155-3p	CSNK2A1	D1	Glycerophospholipid biosynthesis	0.205339	0.980923	-0.90411	-1.20016	99	1
miR-155-3p	CSNK2A1	D1	L1CAM interactions	0.205339	0.980923	-0.90411	-1.20016	99	1
miR-155-3p	CSNK2A1	D1	Mitophagy	0.205339	0.980923	-0.90411	-1.20016	99	1
miR-155-3p	CSNK2A1	D1	Receptor Mediated Mitophagy	0.205339	0.980923	-0.90411	-1.20016	99	1
miR-155-3p	CSNK2A1	D1	ROS sensing by NFE2L2	0.205339	0.980923	-0.90411	-1.20016	99	1
miR-155-3p	CSNK2A1	D1	RUNX1 interacts with co-factors whose precise effect on RUNX1 targets is not known	0.205339	0.980923	-0.90411	-1.20016	99	1
miR-155-3p	CSNK2A1	D1	Signal transduction by L1	0.205339	0.980923	-0.90411	-1.20016	99	1
miR-155-3p	CSNK2A1	D1	Synthesis of PC	0.205339	0.980923	-0.90411	-1.20016	99	1
miR-155-3p	CSNK2A1	D1	WNT mediated activation of DVL	0.205339	0.980923	-0.90411	-1.20016	99	1
miR-155-3p	TBL1XR1	D1	Signaling by NOTCH	0.210145	0.980923	-0.594065	-1.23123	86	4
miR-155-3p	RMI2|RFC3|RNF4	D1	DNA Double-Strand Break Repair	0.217687	0.980923	0.648012	1.20892	127	4
miR-155-3p	CDKN1A	D1	TP53 Regulates Transcription of Cell Cycle Genes	0.224299	0.980923	-0.701798	-1.29769	95	3
miR-155-3p	BACH1	D1	Regulation of BACH1 activity	0.232692	0.980923	0.876712	1.18992	120	1
miR-155-3p	RMI2|RFC3|RNF4	D1	HDR through Homologous Recombination (HRR) or Single Strand Annealing (SSA)	0.235192	0.980923	0.6875	1.18248	134	3
miR-155-3p	RMI2|RFC3|RNF4	D1	Homology Directed Repair	0.235192	0.980923	0.6875	1.18248	134	3
miR-155-3p	RMI2|RFC3|RNF4	D1	Processing of DNA double-strand break ends	0.235192	0.980923	0.6875	1.18248	134	3
miR-155-3p	MIA3|GOLM1	D1	Post-translational protein phosphorylation	0.235955	0.980923	0.775835	1.18516	125	2
miR-155-3p	MIA3|GOLM1	D1	Regulation of Insulin-like Growth Factor (IGF) transport and uptake by Insulin-like Growth Factor Binding Proteins (IGFBPs)	0.235955	0.980923	0.775835	1.18516	125	2
miR-155-3p	PELI1|IFIT1|EIF2AK2|IRAK3	D1	Cytokine Signaling in Immune system	0.236652	0.980923	0.450328	1.202	163	12
miR-155-3p	CSNK2A1	D1	TCF dependent signaling in response to WNT	0.241453	0.980923	-0.778943	-1.22478	112	2
miR-155-3p	TAF7	D1	HIV Transcription Initiation	0.244231	0.980923	0.869863	1.18062	126	1
miR-155-3p	TAF7	D1	RNA Polymerase II HIV Promoter Escape	0.244231	0.980923	0.869863	1.18062	126	1
miR-155-3p	TAF7	D1	RNA Polymerase II Promoter Escape	0.244231	0.980923	0.869863	1.18062	126	1
miR-155-3p	TAF7	D1	RNA Polymerase II Transcription Initiation	0.244231	0.980923	0.869863	1.18062	126	1
miR-155-3p	TAF7	D1	RNA Polymerase II Transcription Initiation And Promoter Clearance	0.244231	0.980923	0.869863	1.18062	126	1
miR-155-3p	TAF7	D1	RNA Polymerase II Transcription Pre-Initiation And Promoter Opening	0.244231	0.980923	0.869863	1.18062	126	1
miR-155-3p	TAF7	D1	Transcription of the HIV genome	0.244231	0.980923	0.869863	1.18062	126	1
miR-155-3p	CDKN1A|CSNK2A1	D1	PIP3 activates AKT signaling	0.252632	0.980923	-0.483287	-1.18408	95	6
miR-155-3p	ARF6	D1	Clathrin-mediated endocytosis	0.25462	0.980923	-0.883562	-1.17288	123	1
miR-155-3p	ARF6	D1	MET receptor recycling	0.25462	0.980923	-0.883562	-1.17288	123	1
miR-155-3p	ARF6	D1	Signaling by MET	0.25462	0.980923	-0.883562	-1.17288	123	1
miR-155-3p	ARF6	D1	TBC/RABGAPs	0.25462	0.980923	-0.883562	-1.17288	123	1
miR-155-3p	SPRTN|RFC3	D1	DNA Damage Bypass	0.258427	0.980923	0.765517	1.1694	137	2
miR-155-3p	RMI2|RFC3	D1	HDR through Homologous Recombination (HRR)	0.258427	0.980923	0.765517	1.1694	137	2
miR-155-3p	RMI2|RFC3	D1	HDR through Single Strand Annealing (SSA)	0.258427	0.980923	0.765517	1.1694	137	2
miR-155-3p	RMI2|RFC3	D1	Homologous DNA Pairing and Strand Exchange	0.258427	0.980923	0.765517	1.1694	137	2
miR-155-3p	RMI2|RFC3	D1	Presynaptic phase of homologous DNA pairing and strand exchange	0.258427	0.980923	0.765517	1.1694	137	2
miR-155-3p	SPRTN|RFC3	D1	Translesion Synthesis by POLH	0.258427	0.980923	0.765517	1.1694	137	2
miR-155-3p	SPRTN|RFC3	D1	Translesion synthesis by Y family DNA polymerases bypasses lesions on DNA template	0.258427	0.980923	0.765517	1.1694	137	2
miR-155-3p	EDEM1	D1	Calnexin/calreticulin cycle	0.259615	0.980923	0.863014	1.17133	134	1
miR-155-3p	EDEM1	D1	ER Quality Control Compartment (ERQC)	0.259615	0.980923	0.863014	1.17133	134	1
miR-155-3p	EDEM1	D1	N-glycan trimming in the ER and Calnexin/Calreticulin cycle	0.259615	0.980923	0.863014	1.17133	134	1
miR-155-3p	CDKN1A|ERBB2	D1	Transcriptional regulation by the AP-2 (TFAP2) family of transcription factors	0.260684	0.980923	-0.772414	-1.21451	121	2
miR-155-3p	UBE2K	D1	DDX58/IFIH1-mediated induction of interferon-alpha/beta	0.265385	0.980923	0.856164	1.16203	137	1
miR-155-3p	UBE2K	D1	Negative regulators of DDX58/IFIH1 signaling	0.265385	0.980923	0.856164	1.16203	137	1
miR-155-3p	UBE2K	D1	Synthesis of active ubiquitin: roles of E1 and E2 enzymes	0.265385	0.980923	0.856164	1.16203	137	1
miR-155-3p	MIA3|EDEM1|DYNC1I2|MCFD2	D1	Asparagine N-linked glycosylation	0.276949	0.980923	0.580537	1.1691	166	5
miR-155-3p	IFIT1|EIF2AK2	D1	Interferon Signaling	0.278607	0.980923	0.579499	1.16701	167	5
miR-155-3p	NUP133|RPS4Y1	D1	Influenza Viral RNA Transcription and Replication	0.279915	0.980923	-0.758621	-1.19283	130	2
miR-155-3p	RFC3|USP45	D1	Global Genome Nucleotide Excision Repair (GG-NER)	0.294007	0.980923	0.751724	1.14833	156	2
miR-155-3p	RFC3|USP45	D1	Nucleotide Excision Repair	0.294007	0.980923	0.751724	1.14833	156	2
miR-155-3p	CSNK2A1	D1	Signaling by WNT	0.294393	0.980923	-0.641535	-1.18626	125	3
miR-155-3p	CYBRD1	D1	Iron uptake and transport	0.303901	0.980923	-0.863014	-1.1456	147	1
miR-155-3p	CMPK1	D1	Interconversion of nucleotide di- and triphosphates	0.324435	0.980923	-0.849315	-1.12742	157	1
miR-155-3p	CMPK1	D1	Metabolism of nucleotides	0.324435	0.980923	-0.849315	-1.12742	157	1
miR-155-3p	UBE2K|RNF4|FBXW7|MYD88	D1	Class I MHC mediated antigen processing & presentation	0.333333	0.980923	0.595557	1.11107	195	4
miR-155-3p	TBL1XR1	D1	Organelle biogenesis and maintenance	0.333333	0.980923	-0.524755	-1.08758	137	4
miR-155-3p	PELI1|NHLRC3|UBE2K|IRAK3	D1	Innate Immune System	0.339286	0.980923	0.423842	1.09368	227	11
miR-155-3p	TBL1XR1|CDKN1A	D1	Diseases of signal transduction by growth factor receptors and second messengers	0.340058	0.980923	-0.391054	-1.08177	117	9
miR-155-3p	IDO1	D1	Tryptophan catabolism	0.346154	0.980923	0.815068	1.10625	179	1
miR-155-3p	DCAF8|FBXW7|DCAF17	D1	Neddylation	0.365854	0.980923	0.631631	1.08639	209	3
miR-155-3p	RMI2|TAF7|RFC3	D1	Regulation of TP53 Activity	0.376451	0.980923	0.539964	1.08739	226	5
miR-155-3p	RMI2|TAF7|RFC3	D1	Regulation of TP53 Activity through Phosphorylation	0.376451	0.980923	0.539964	1.08739	226	5
miR-155-3p	CXCL5	D1	Chemokine receptors bind chemokines	0.378205	0.980923	-0.705535	-1.10936	176	2
miR-155-3p	CXCL5	D1	Peptide ligand-binding receptors	0.378205	0.980923	-0.705535	-1.10936	176	2
miR-155-3p	YOD1	D1	Ovarian tumor domain proteases	0.378505	0.980923	-0.572363	-1.05835	161	3
miR-155-3p	UBE2K|RNF4|FBXW7	D1	Antigen processing: Ubiquitination & Proteasome degradation	0.383275	0.980923	0.625	1.07498	219	3
miR-155-3p	SIRT1|TAF1D	D1	Epigenetic regulation of gene expression	0.383895	0.980923	0.703448	1.07458	204	2
miR-155-3p	SIRT1|TAF1D	D1	Negative epigenetic regulation of rRNA expression	0.383895	0.980923	0.703448	1.07458	204	2
miR-155-3p	SIRT1|TAF1D	D1	SIRT1 negatively regulates rRNA expression	0.383895	0.980923	0.703448	1.07458	204	2
miR-155-3p	TBL1XR1|NUP133	D1	HCMV Early Events	0.399533	0.980923	-0.561737	-1.0387	170	3
miR-155-3p	EIF2AK2|NUP133	D1	NS1 Mediated Effects on Host Pathways	0.40824	0.980923	0.692153	1.05733	217	2
miR-155-3p	ERI1|HNRNPK|C1D|PUS1|LCMT2	D1	Metabolism of RNA	0.40916	0.980923	0.430315	1.03918	267	9
miR-155-3p	TBL1XR1	D1	Constitutive Signaling by NOTCH1 HD+PEST Domain Mutants	0.418803	0.980923	-0.685145	-1.0773	195	2
miR-155-3p	TBL1XR1	D1	Constitutive Signaling by NOTCH1 PEST Domain Mutants	0.418803	0.980923	-0.685145	-1.0773	195	2
miR-155-3p	TBL1XR1	D1	NOTCH1 Intracellular Domain Regulates Transcription	0.418803	0.980923	-0.685145	-1.0773	195	2
miR-155-3p	TBL1XR1	D1	Signaling by NOTCH1	0.418803	0.980923	-0.685145	-1.0773	195	2
miR-155-3p	TBL1XR1	D1	Signaling by NOTCH1 HD+PEST Domain Mutants in Cancer	0.418803	0.980923	-0.685145	-1.0773	195	2
miR-155-3p	TBL1XR1	D1	Signaling by NOTCH1 in Cancer	0.418803	0.980923	-0.685145	-1.0773	195	2
miR-155-3p	TBL1XR1	D1	Signaling by NOTCH1 PEST Domain Mutants in Cancer	0.418803	0.980923	-0.685145	-1.0773	195	2
miR-155-3p	ATXN3	D1	FOXO-mediated transcription of oxidative stress, metabolic and neuronal genes	0.425	0.980923	0.780822	1.05977	220	1
miR-155-3p	ATXN3	D1	Josephin domain DUBs	0.425	0.980923	0.780822	1.05977	220	1
miR-155-3p	TBL1XR1|CSNK2A1	D1	Cellular response to chemical stress	0.425121	0.980923	-0.487149	-1.00964	175	4
miR-155-3p	TBL1XR1|CSNK2A1	D1	Cytoprotection by HMOX1	0.425121	0.980923	-0.487149	-1.00964	175	4
miR-155-3p	IRF4	D1	Interferon gamma signaling	0.433265	0.980923	-0.808219	-1.07287	210	1
miR-155-3p	TBL1XR1	D1	Transcriptional Regulation by MECP2	0.436916	0.980923	-0.541428	-1.00115	186	3
miR-155-3p	EIF2AK2|RPS4Y1|NUP133	D1	Influenza Infection	0.442509	0.980923	0.598709	1.02976	253	3
miR-155-3p	CYBRD1|ATP1A1	D1	Transport of small molecules	0.448598	0.980923	-0.535542	-0.990265	191	3
miR-155-3p	CNOT6L|TP53	D1	TP53 regulates transcription of additional cell cycle genes whose exact role in the p53 pathway remain uncertain	0.450855	0.980923	-0.668966	-1.05186	210	2
miR-155-3p	CDK13|TP53	D1	TP53 Regulates Transcription of DNA Repair Genes	0.450855	0.980923	-0.668966	-1.05186	210	2
miR-155-3p	TCF7L2|TP53	D1	Transcriptional Regulation by VENTX	0.450855	0.980923	-0.668966	-1.05186	210	2
miR-155-3p	ATP1A1|TPM1|CALM1	D1	Muscle contraction	0.450935	0.980923	-0.534722	-0.988749	192	3
miR-155-3p	PTEN	D1	Downstream TCR signaling	0.451923	0.980923	0.767123	1.04118	234	1
miR-155-3p	PTEN	D1	PI Metabolism	0.451923	0.980923	0.767123	1.04118	234	1
miR-155-3p	PTEN	D1	PTEN Loss of Function in Cancer	0.451923	0.980923	0.767123	1.04118	234	1
miR-155-3p	PTEN	D1	Regulation of PTEN localization	0.451923	0.980923	0.767123	1.04118	234	1
miR-155-3p	PTEN	D1	Regulation of PTEN mRNA translation	0.451923	0.980923	0.767123	1.04118	234	1
miR-155-3p	PTEN	D1	Synthesis of PIPs at the plasma membrane	0.451923	0.980923	0.767123	1.04118	234	1
miR-155-3p	CSNK2A1|ERBB2|RPS4Y1	D1	Axon guidance	0.454106	0.980923	-0.480763	-0.996407	187	4
miR-155-3p	CSNK2A1|ERBB2|RPS4Y1	D1	Nervous system development	0.454106	0.980923	-0.480763	-0.996407	187	4
miR-155-3p	TP53|HMGB2	D1	Apoptosis	0.461538	0.980923	-0.662069	-1.04101	215	2
miR-155-3p	CDKN1A|CSNK2A1	D1	Intracellular signaling by second messengers	0.465909	0.980923	-0.370485	-0.983089	163	8
miR-155-3p	MIA3|DYNC1I2|MCFD2	D1	ER to Golgi Anterograde Transport	0.466899	0.980923	0.590278	1.01526	267	3
miR-155-3p	MIA3|DYNC1I2|MCFD2	D1	Transport to the Golgi and subsequent modification	0.466899	0.980923	0.590278	1.01526	267	3
miR-155-3p	RFC3	D1	Activation of ATR in response to replication stress	0.467308	0.980923	0.760274	1.03188	242	1
miR-155-3p	RFC3	D1	Base Excision Repair	0.467308	0.980923	0.760274	1.03188	242	1
miR-155-3p	RFC3	D1	Chromosome Maintenance	0.467308	0.980923	0.760274	1.03188	242	1
miR-155-3p	RFC3	D1	DNA Replication	0.467308	0.980923	0.760274	1.03188	242	1
miR-155-3p	RFC3	D1	DNA strand elongation	0.467308	0.980923	0.760274	1.03188	242	1
miR-155-3p	RFC3	D1	Dual Incision in GG-NER	0.467308	0.980923	0.760274	1.03188	242	1
miR-155-3p	RFC3	D1	Dual incision in TC-NER	0.467308	0.980923	0.760274	1.03188	242	1
miR-155-3p	RFC3	D1	Extension of Telomeres	0.467308	0.980923	0.760274	1.03188	242	1
miR-155-3p	RFC3	D1	Gap-filling DNA repair synthesis and ligation in GG-NER	0.467308	0.980923	0.760274	1.03188	242	1
miR-155-3p	RFC3	D1	Gap-filling DNA repair synthesis and ligation in TC-NER	0.467308	0.980923	0.760274	1.03188	242	1
miR-155-3p	RFC3	D1	Lagging Strand Synthesis	0.467308	0.980923	0.760274	1.03188	242	1
miR-155-3p	RFC3	D1	Leading Strand Synthesis	0.467308	0.980923	0.760274	1.03188	242	1
miR-155-3p	RFC3	D1	PCNA-Dependent Long Patch Base Excision Repair	0.467308	0.980923	0.760274	1.03188	242	1
miR-155-3p	RFC3	D1	Polymerase switching	0.467308	0.980923	0.760274	1.03188	242	1
miR-155-3p	RFC3	D1	Polymerase switching on the C-strand of the telomere	0.467308	0.980923	0.760274	1.03188	242	1
miR-155-3p	RFC3	D1	Recognition of DNA damage by PCNA-containing replication complex	0.467308	0.980923	0.760274	1.03188	242	1
miR-155-3p	RFC3	D1	Resolution of Abasic Sites (AP sites)	0.467308	0.980923	0.760274	1.03188	242	1
miR-155-3p	RFC3	D1	Resolution of AP sites via the multiple-nucleotide patch replacement pathway	0.467308	0.980923	0.760274	1.03188	242	1
miR-155-3p	RFC3	D1	Synthesis of DNA	0.467308	0.980923	0.760274	1.03188	242	1
miR-155-3p	RFC3	D1	Telomere C-strand (Lagging Strand) Synthesis	0.467308	0.980923	0.760274	1.03188	242	1
miR-155-3p	RFC3	D1	Telomere Maintenance	0.467308	0.980923	0.760274	1.03188	242	1
miR-155-3p	RFC3	D1	Termination of translesion DNA synthesis	0.467308	0.980923	0.760274	1.03188	242	1
miR-155-3p	RFC3	D1	Transcription-Coupled Nucleotide Excision Repair (TC-NER)	0.467308	0.980923	0.760274	1.03188	242	1
miR-155-3p	RFC3	D1	Translesion synthesis by POLI	0.467308	0.980923	0.760274	1.03188	242	1
miR-155-3p	RFC3	D1	Translesion synthesis by POLK	0.467308	0.980923	0.760274	1.03188	242	1
miR-155-3p	RFC3	D1	Translesion synthesis by REV1	0.467308	0.980923	0.760274	1.03188	242	1
miR-155-3p	OAZ1	D1	Metabolism of amino acids and derivatives	0.469626	0.980923	-0.520908	-0.963206	200	3
miR-155-3p	ERI1|C1D	D1	Major pathway of rRNA processing in the nucleolus and cytosol	0.472125	0.980923	0.585932	1.00778	270	3
miR-155-3p	ERI1|C1D	D1	rRNA processing	0.472125	0.980923	0.585932	1.00778	270	3
miR-155-3p	ERI1|C1D	D1	rRNA processing in the nucleus and cytosol	0.472125	0.980923	0.585932	1.00778	270	3
miR-155-3p	HIRA|CREBRF|SIRT1|BACH1|EDEM1	D1	Cellular responses to stimuli	0.472496	0.980923	0.352535	0.992887	334	16
miR-155-3p	HIRA|CREBRF|SIRT1|BACH1|EDEM1	D1	Cellular responses to stress	0.472496	0.980923	0.352535	0.992887	334	16
miR-155-3p	IFIT1	D1	Interferon alpha/beta signaling	0.479401	0.980923	0.666074	1.01749	255	2
miR-155-3p	USP45	D1	Formation of Incision Complex in GG-NER	0.498077	0.980923	0.746575	1.01329	258	1
miR-155-3p	NUP133	D1	Defective TPR may confer susceptibility towards thyroid papillary carcinoma (TPC)	0.50308	0.980923	-0.773973	-1.02741	244	1
miR-155-3p	NUP133	D1	Disorders of transmembrane transporters	0.50308	0.980923	-0.773973	-1.02741	244	1
miR-155-3p	NUP133	D1	Export of Viral Ribonucleoproteins from Nucleus	0.50308	0.980923	-0.773973	-1.02741	244	1
miR-155-3p	NUP133	D1	Gene Silencing by RNA	0.50308	0.980923	-0.773973	-1.02741	244	1
miR-155-3p	NUP133	D1	Glucose metabolism	0.50308	0.980923	-0.773973	-1.02741	244	1
miR-155-3p	NUP133	D1	Glycolysis	0.50308	0.980923	-0.773973	-1.02741	244	1
miR-155-3p	NUP133	D1	Interactions of Vpr with host cellular proteins	0.50308	0.980923	-0.773973	-1.02741	244	1
miR-155-3p	NUP133	D1	Metabolism of non-coding RNA	0.50308	0.980923	-0.773973	-1.02741	244	1
miR-155-3p	NUP133	D1	Mitotic Prophase	0.50308	0.980923	-0.773973	-1.02741	244	1
miR-155-3p	NUP133	D1	NEP/NS2 Interacts with the Cellular Export Machinery	0.50308	0.980923	-0.773973	-1.02741	244	1
miR-155-3p	NUP133	D1	Nuclear Envelope Breakdown	0.50308	0.980923	-0.773973	-1.02741	244	1
miR-155-3p	NUP133	D1	Nuclear import of Rev protein	0.50308	0.980923	-0.773973	-1.02741	244	1
miR-155-3p	NUP133	D1	Nuclear Pore Complex (NPC) Disassembly	0.50308	0.980923	-0.773973	-1.02741	244	1
miR-155-3p	NUP133	D1	Regulation of Glucokinase by Glucokinase Regulatory Protein	0.50308	0.980923	-0.773973	-1.02741	244	1
miR-155-3p	NUP133	D1	SLC transporter disorders	0.50308	0.980923	-0.773973	-1.02741	244	1
miR-155-3p	NUP133	D1	snRNP Assembly	0.50308	0.980923	-0.773973	-1.02741	244	1
miR-155-3p	NUP133	D1	SUMOylation of chromatin organization proteins	0.50308	0.980923	-0.773973	-1.02741	244	1
miR-155-3p	NUP133	D1	SUMOylation of DNA damage response and repair proteins	0.50308	0.980923	-0.773973	-1.02741	244	1
miR-155-3p	NUP133	D1	SUMOylation of SUMOylation proteins	0.50308	0.980923	-0.773973	-1.02741	244	1
miR-155-3p	NUP133	D1	SUMOylation of ubiquitinylation proteins	0.50308	0.980923	-0.773973	-1.02741	244	1
miR-155-3p	NUP133	D1	Transcriptional regulation by small RNAs	0.50308	0.980923	-0.773973	-1.02741	244	1
miR-155-3p	NUP133	D1	Transport of Mature mRNA derived from an Intron-Containing Transcript	0.50308	0.980923	-0.773973	-1.02741	244	1
miR-155-3p	NUP133	D1	Transport of Mature mRNA Derived from an Intronless Transcript	0.50308	0.980923	-0.773973	-1.02741	244	1
miR-155-3p	NUP133	D1	Transport of Mature mRNAs Derived from Intronless Transcripts	0.50308	0.980923	-0.773973	-1.02741	244	1
miR-155-3p	NUP133	D1	Transport of Mature Transcript to Cytoplasm	0.50308	0.980923	-0.773973	-1.02741	244	1
miR-155-3p	NUP133	D1	Transport of Ribonucleoproteins into the Host Nucleus	0.50308	0.980923	-0.773973	-1.02741	244	1
miR-155-3p	NUP133	D1	Transport of the SLBP Dependant Mature mRNA	0.50308	0.980923	-0.773973	-1.02741	244	1
miR-155-3p	NUP133	D1	Transport of the SLBP independent Mature mRNA	0.50308	0.980923	-0.773973	-1.02741	244	1
miR-155-3p	NUP133	D1	tRNA processing in the nucleus	0.50308	0.980923	-0.773973	-1.02741	244	1
miR-155-3p	NUP133	D1	Viral Messenger RNA Synthesis	0.50308	0.980923	-0.773973	-1.02741	244	1
miR-155-3p	NUP133	D1	Vpr-mediated nuclear import of PICs	0.50308	0.980923	-0.773973	-1.02741	244	1
miR-155-3p	RMI2|TAF7|PTEN|RFC3	D1	Transcriptional Regulation by TP53	0.515015	0.980923	0.384023	0.962021	342	10
miR-155-3p	ERBB2	D1	Constitutive Signaling by Aberrant PI3K in Cancer	0.5154	0.980923	-0.767123	-1.01832	250	1
miR-155-3p	ERBB2	D1	Constitutive Signaling by Overexpressed ERBB2	0.5154	0.980923	-0.767123	-1.01832	250	1
miR-155-3p	ERBB2	D1	Downregulation of ERBB2 signaling	0.5154	0.980923	-0.767123	-1.01832	250	1
miR-155-3p	ERBB2	D1	Downregulation of ERBB2:ERBB3 signaling	0.5154	0.980923	-0.767123	-1.01832	250	1
miR-155-3p	ERBB2	D1	Drug resistance in ERBB2 KD mutants	0.5154	0.980923	-0.767123	-1.01832	250	1
miR-155-3p	ERBB2	D1	Drug resistance in ERBB2 TMD/JMD mutants	0.5154	0.980923	-0.767123	-1.01832	250	1
miR-155-3p	ERBB2	D1	Drug-mediated inhibition of ERBB2 signaling	0.5154	0.980923	-0.767123	-1.01832	250	1
miR-155-3p	ERBB2	D1	ERBB2 Activates PTK6 Signaling	0.5154	0.980923	-0.767123	-1.01832	250	1
miR-155-3p	ERBB2	D1	ERBB2 Regulates Cell Motility	0.5154	0.980923	-0.767123	-1.01832	250	1
miR-155-3p	ERBB2	D1	GRB2 events in ERBB2 signaling	0.5154	0.980923	-0.767123	-1.01832	250	1
miR-155-3p	ERBB2	D1	GRB7 events in ERBB2 signaling	0.5154	0.980923	-0.767123	-1.01832	250	1
miR-155-3p	ERBB2	D1	PI3K events in ERBB2 signaling	0.5154	0.980923	-0.767123	-1.01832	250	1
miR-155-3p	ERBB2	D1	Resistance of ERBB2 KD mutants to AEE788	0.5154	0.980923	-0.767123	-1.01832	250	1
miR-155-3p	ERBB2	D1	Resistance of ERBB2 KD mutants to afatinib	0.5154	0.980923	-0.767123	-1.01832	250	1
miR-155-3p	ERBB2	D1	Resistance of ERBB2 KD mutants to lapatinib	0.5154	0.980923	-0.767123	-1.01832	250	1
miR-155-3p	ERBB2	D1	Resistance of ERBB2 KD mutants to neratinib	0.5154	0.980923	-0.767123	-1.01832	250	1
miR-155-3p	ERBB2	D1	Resistance of ERBB2 KD mutants to osimertinib	0.5154	0.980923	-0.767123	-1.01832	250	1
miR-155-3p	ERBB2	D1	Resistance of ERBB2 KD mutants to sapitinib	0.5154	0.980923	-0.767123	-1.01832	250	1
miR-155-3p	ERBB2	D1	Resistance of ERBB2 KD mutants to tesevatinib	0.5154	0.980923	-0.767123	-1.01832	250	1
miR-155-3p	ERBB2	D1	Resistance of ERBB2 KD mutants to trastuzumab	0.5154	0.980923	-0.767123	-1.01832	250	1
miR-155-3p	ERBB2	D1	Sema4D in semaphorin signaling	0.5154	0.980923	-0.767123	-1.01832	250	1
miR-155-3p	ERBB2	D1	Sema4D induced cell migration and growth-cone collapse	0.5154	0.980923	-0.767123	-1.01832	250	1
miR-155-3p	ERBB2	D1	Semaphorin interactions	0.5154	0.980923	-0.767123	-1.01832	250	1
miR-155-3p	ERBB2	D1	SHC1 events in ERBB2 signaling	0.5154	0.980923	-0.767123	-1.01832	250	1
miR-155-3p	ERBB2	D1	Signaling by Non-Receptor Tyrosine Kinases	0.5154	0.980923	-0.767123	-1.01832	250	1
miR-155-3p	ERBB2	D1	Signaling by PTK6	0.5154	0.980923	-0.767123	-1.01832	250	1
miR-155-3p	ERBB2	D1	TFAP2 (AP-2) family regulates transcription of growth factors and their receptors	0.5154	0.980923	-0.767123	-1.01832	250	1
miR-155-3p	CREBRF|EDEM1	D1	Unfolded Protein Response (UPR)	0.519164	0.980923	0.568509	0.977818	297	3
miR-155-3p	PEX5	D1	E3 ubiquitin ligases ubiquitinate target proteins	0.523614	0.980923	-0.760274	-1.00922	254	1
miR-155-3p	PEX5	D1	Peroxisomal protein import	0.523614	0.980923	-0.760274	-1.00922	254	1
miR-155-3p	PEX5	D1	Pexophagy	0.523614	0.980923	-0.760274	-1.00922	254	1
miR-155-3p	PEX5	D1	Protein localization	0.523614	0.980923	-0.760274	-1.00922	254	1
miR-155-3p	PUS1|LCMT2	D1	tRNA modification in the nucleus and cytosol	0.526217	0.980923	0.648276	0.990302	280	2
miR-155-3p	PTEN|TP53	D1	Regulation of PTEN gene transcription	0.52809	0.980923	0.645095	0.985443	281	2
miR-155-3p	PTEN|TP53	D1	TP53 Regulates Metabolic Genes	0.52809	0.980923	0.645095	0.985443	281	2
miR-155-3p	PTEN|TP53	D1	Ub-specific processing proteases	0.52809	0.980923	0.645095	0.985443	281	2
miR-155-3p	MIA3|MCFD2	D1	Cargo concentration in the ER	0.531835	0.980923	0.642857	0.982024	283	2
miR-155-3p	RPS4Y1	D1	Activation of the mRNA upon binding of the cap-binding complex and eIFs, and subsequent binding to 43S	0.535934	0.980923	-0.753425	-1.00013	260	1
miR-155-3p	RPS4Y1	D1	Cap-dependent Translation Initiation	0.535934	0.980923	-0.753425	-1.00013	260	1
miR-155-3p	RPS4Y1	D1	Cellular response to starvation	0.535934	0.980923	-0.753425	-1.00013	260	1
miR-155-3p	RPS4Y1	D1	Eukaryotic Translation Elongation	0.535934	0.980923	-0.753425	-1.00013	260	1
miR-155-3p	RPS4Y1	D1	Eukaryotic Translation Initiation	0.535934	0.980923	-0.753425	-1.00013	260	1
miR-155-3p	RPS4Y1	D1	Eukaryotic Translation Termination	0.535934	0.980923	-0.753425	-1.00013	260	1
miR-155-3p	RPS4Y1	D1	Formation of a pool of free 40S subunits	0.535934	0.980923	-0.753425	-1.00013	260	1
miR-155-3p	RPS4Y1	D1	Formation of the ternary complex, and subsequently, the 43S complex	0.535934	0.980923	-0.753425	-1.00013	260	1
miR-155-3p	RPS4Y1	D1	GTP hydrolysis and joining of the 60S ribosomal subunit	0.535934	0.980923	-0.753425	-1.00013	260	1
miR-155-3p	RPS4Y1	D1	L13a-mediated translational silencing of Ceruloplasmin expression	0.535934	0.980923	-0.753425	-1.00013	260	1
miR-155-3p	RPS4Y1	D1	Nonsense Mediated Decay (NMD) enhanced by the Exon Junction Complex (EJC)	0.535934	0.980923	-0.753425	-1.00013	260	1
miR-155-3p	RPS4Y1	D1	Nonsense Mediated Decay (NMD) independent of the Exon Junction Complex (EJC)	0.535934	0.980923	-0.753425	-1.00013	260	1
miR-155-3p	RPS4Y1	D1	Nonsense-Mediated Decay (NMD)	0.535934	0.980923	-0.753425	-1.00013	260	1
miR-155-3p	RPS4Y1	D1	Peptide chain elongation	0.535934	0.980923	-0.753425	-1.00013	260	1
miR-155-3p	RPS4Y1	D1	Regulation of expression of SLITs and ROBOs	0.535934	0.980923	-0.753425	-1.00013	260	1
miR-155-3p	RPS4Y1	D1	Response of EIF2AK4 (GCN2) to amino acid deficiency	0.535934	0.980923	-0.753425	-1.00013	260	1
miR-155-3p	RPS4Y1	D1	Ribosomal scanning and start codon recognition	0.535934	0.980923	-0.753425	-1.00013	260	1
miR-155-3p	RPS4Y1	D1	Selenoamino acid metabolism	0.535934	0.980923	-0.753425	-1.00013	260	1
miR-155-3p	RPS4Y1	D1	Selenocysteine synthesis	0.535934	0.980923	-0.753425	-1.00013	260	1
miR-155-3p	RPS4Y1	D1	Signaling by ROBO receptors	0.535934	0.980923	-0.753425	-1.00013	260	1
miR-155-3p	RPS4Y1	D1	SRP-dependent cotranslational protein targeting to membrane	0.535934	0.980923	-0.753425	-1.00013	260	1
miR-155-3p	RPS4Y1	D1	Translation initiation complex formation	0.535934	0.980923	-0.753425	-1.00013	260	1
miR-155-3p	RPS4Y1	D1	Viral mRNA Translation	0.535934	0.980923	-0.753425	-1.00013	260	1
miR-155-3p	ERBB2	D1	PI5P, PP2A and IER3 Regulate PI3K/AKT Signaling	0.542735	0.980923	-0.616322	-0.969081	253	2
miR-155-3p	ARF6	D1	Rab regulation of trafficking	0.553419	0.980923	-0.606857	-0.954199	258	2
miR-155-3p	UBE2K|PEX5	D1	Protein ubiquitination	0.55618	0.980923	0.640191	0.977953	296	2
miR-155-3p	TRIM24	D1	FGFR1 mutant receptor activation	0.556468	0.980923	-0.739726	-0.981947	270	1
miR-155-3p	TRIM24	D1	Signaling by cytosolic FGFR1 fusion mutants	0.556468	0.980923	-0.739726	-0.981947	270	1
miR-155-3p	PELI1|IFIT1|EIF2AK2|NHLRC3|UBE2K|IRAK3|PTEN|RNF4|PLCG1|FBXW7|TXNIP|DYNC1I2|CXCL10	D1	Immune System	0.558981	0.980923	0.305369	0.94239	416	23
miR-155-3p	PTEN|PLCG1	D1	TCR signaling	0.56367	0.980923	0.634483	0.969232	300	2
miR-155-3p	CDKN1A	D1	G2/M Transition	0.572464	0.980923	-0.430687	-0.892622	236	4
miR-155-3p	CDKN1A	D1	Mitotic G2-G2/M phases	0.572464	0.980923	-0.430687	-0.892622	236	4
miR-155-3p	ORMDL3|METTL7A	D1	Neutrophil degranulation	0.572464	0.980923	-0.431519	-0.894346	236	4
miR-155-3p	CSNK2A1	D1	Chaperonin-mediated protein folding	0.574766	0.980923	-0.475135	-0.878567	245	3
miR-155-3p	CSNK2A1	D1	Protein folding	0.574766	0.980923	-0.475135	-0.878567	245	3
miR-155-3p	CSNK2A1|PEX5	D1	Selective autophagy	0.584112	0.980923	-0.47045	-0.869904	249	3
miR-155-3p	EPB41	D1	Neuronal System	0.586449	0.980923	-0.470275	-0.86958	250	3
miR-155-3p	SETDB1	D1	PKMTs methylate histone lysines	0.587269	0.980923	-0.726027	-0.963763	285	1
miR-155-3p	TP53|CDK6	D1	Oncogene Induced Senescence	0.59188	0.980923	-0.586207	-0.921729	276	2
miR-155-3p	TP53|CDK6	D1	Oxidative Stress Induced Senescence	0.59188	0.980923	-0.586207	-0.921729	276	2
miR-155-3p	TAF1D	D1	B-WICH complex positively regulates rRNA expression	0.592308	0.980923	0.69863	0.948217	307	1
miR-155-3p	TAF1D	D1	NoRC negatively regulates rRNA expression	0.592308	0.980923	0.69863	0.948217	307	1
miR-155-3p	TAF1D	D1	Positive epigenetic regulation of rRNA expression	0.592308	0.980923	0.69863	0.948217	307	1
miR-155-3p	TAF1D	D1	RNA Polymerase I Promoter Clearance	0.592308	0.980923	0.69863	0.948217	307	1
miR-155-3p	TAF1D	D1	RNA Polymerase I Promoter Escape	0.592308	0.980923	0.69863	0.948217	307	1
miR-155-3p	TAF1D	D1	RNA Polymerase I Transcription	0.592308	0.980923	0.69863	0.948217	307	1
miR-155-3p	TAF1D	D1	RNA Polymerase I Transcription Initiation	0.592308	0.980923	0.69863	0.948217	307	1
miR-155-3p	TAF1D	D1	RNA Polymerase I Transcription Termination	0.592308	0.980923	0.69863	0.948217	307	1
miR-155-3p	CDKN1A	D1	Transcriptional regulation by RUNX2	0.594017	0.980923	-0.583433	-0.917367	277	2
miR-155-3p	CNOT6L	D1	Deadenylation of mRNA	0.597536	0.980923	-0.719178	-0.95467	290	1
miR-155-3p	CNOT6L	D1	Deadenylation-dependent mRNA decay	0.597536	0.980923	-0.719178	-0.95467	290	1
miR-155-3p	SIRT1|NUP133	D1	Cellular response to heat stress	0.602996	0.980923	0.615501	0.940235	321	2
miR-155-3p	SIRT1|NUP133	D1	Regulation of HSF1-mediated heat shock response	0.602996	0.980923	0.615501	0.940235	321	2
miR-155-3p	ATP1A1	D1	Potential therapeutics for SARS	0.61191	0.980923	-0.705479	-0.936486	297	1
miR-155-3p	ATP1A1	D1	SARS-CoV Infections	0.61191	0.980923	-0.705479	-0.936486	297	1
miR-155-3p	CLIP1|CALM1	D1	RHO GTPases activate IQGAPs	0.61236	0.980923	0.610322	0.932324	326	2
miR-155-3p	DCAF8|MIA3|EDEM1|UBE2K|ATXN3|PTEN|HNRNPK|RANGAP1|FBXW7|DYNC1I2|MCFD2|DCAF17|RAB13	D1	Post-translational protein modification	0.624317	0.980923	0.295725	0.89312	456	21
miR-155-3p	YOD1	D1	Deubiquitination	0.630435	0.980923	-0.410313	-0.850395	260	4
miR-155-3p	TBL1XR1	D1	HCMV Infection	0.630435	0.980923	-0.412312	-0.854538	260	4
miR-155-3p	SIRT1|TXNIP	D1	Regulation of FOXO transcriptional activity by acetylation	0.640449	0.980923	0.6	0.916556	341	2
miR-155-3p	DNAJA1|DYNC1I2	D1	HSP90 chaperone cycle for steroid hormone receptors (SHR) in the presence of ligand	0.64794	0.980923	0.593103	0.906021	345	2
miR-155-3p	ARF6|ERBB2|CALM1|HNRNPF|PLCG1	D1	Signaling by Receptor Tyrosine Kinases	0.651629	0.980923	-0.380282	-0.853286	259	5
miR-155-3p	TP53|POGLUT1	D1	Pre-NOTCH Expression and Processing	0.651709	0.980923	-0.544828	-0.856666	304	2
miR-155-3p	CLIP1|RANGAP1|MYO6|DYNC1I2|CALM1	D1	Signaling by Rho GTPases	0.656501	0.980923	0.398206	0.860518	408	6
miR-155-3p	CLIP1|RANGAP1|MYO6|DYNC1I2|CALM1	D1	Signaling by Rho GTPases, Miro GTPases and RHOBTB3	0.656501	0.980923	0.398206	0.860518	408	6
miR-155-3p	SIRT1|BACH1	D1	Heme signaling	0.656794	0.980923	0.515268	0.886245	376	3
miR-155-3p	PTEN|PLCG1|CALM1	D1	Inositol phosphate metabolism	0.656794	0.980923	0.51556	0.886746	376	3
miR-155-3p	PTEN|PLCG1|CALM1	D1	Synthesis of IP3 and IP4 in the cytosol	0.656794	0.980923	0.51556	0.886746	376	3
miR-155-3p	TBL1XR1	D1	PPARA activates gene expression	0.65812	0.980923	-0.540174	-0.84935	307	2
miR-155-3p	TBL1XR1	D1	Regulation of lipid metabolism by PPARalpha	0.65812	0.980923	-0.540174	-0.84935	307	2
miR-155-3p	TBL1XR1	D1	Transcriptional regulation of white adipocyte differentiation	0.65812	0.980923	-0.540174	-0.84935	307	2
miR-155-3p	HIRA|CDK6	D1	Cellular Senescence	0.661565	0.980923	0.4653	0.868059	388	4
miR-155-3p	PUS1	D1	tRNA modification in the mitochondrion	0.673077	0.980923	0.650685	0.883143	349	1
miR-155-3p	SMAD5	D1	Signaling by BMP	0.677618	0.980923	-0.678082	-0.900118	329	1
miR-155-3p	SMAD5	D1	Signaling by TGFB family members	0.677618	0.980923	-0.678082	-0.900118	329	1
miR-155-3p	LCMT2	D1	Synthesis of wybutosine at G37 of tRNA(Phe)	0.682692	0.980923	0.643836	0.873847	354	1
miR-155-3p	DYNC1I2|CEP70	D1	Anchoring of the basal body to the plasma membrane	0.683521	0.980923	0.57931	0.884951	364	2
miR-155-3p	DYNC1I2|CEP70	D1	AURKA Activation by TPX2	0.683521	0.980923	0.57931	0.884951	364	2
miR-155-3p	DYNC1I2|CEP70	D1	Centrosome maturation	0.683521	0.980923	0.57931	0.884951	364	2
miR-155-3p	DYNC1I2|CEP70	D1	Cilium Assembly	0.683521	0.980923	0.57931	0.884951	364	2
miR-155-3p	DYNC1I2|CEP70	D1	Loss of Nlp from mitotic centrosomes	0.683521	0.980923	0.57931	0.884951	364	2
miR-155-3p	DYNC1I2|CEP70	D1	Loss of proteins required for interphase microtubule organization from the centrosome	0.683521	0.980923	0.57931	0.884951	364	2
miR-155-3p	DYNC1I2|CEP70	D1	Recruitment of mitotic centrosome proteins and complexes	0.683521	0.980923	0.57931	0.884951	364	2
miR-155-3p	DYNC1I2|CEP70	D1	Recruitment of NuMA to mitotic centrosomes	0.683521	0.980923	0.57931	0.884951	364	2
miR-155-3p	DYNC1I2|CEP70	D1	Regulation of PLK1 Activity at G2/M Transition	0.683521	0.980923	0.57931	0.884951	364	2
miR-155-3p	TCF7L2	D1	Binding of TCF/LEF:CTNNB1 to target gene promoters	0.689938	0.980923	-0.671233	-0.891026	335	1
miR-155-3p	TCF7L2	D1	Deactivation of the beta-catenin transactivating complex	0.689938	0.980923	-0.671233	-0.891026	335	1
miR-155-3p	TCF7L2	D1	Degradation of beta-catenin by the destruction complex	0.689938	0.980923	-0.671233	-0.891026	335	1
miR-155-3p	TCF7L2	D1	Formation of the beta-catenin:TCF transactivating complex	0.689938	0.980923	-0.671233	-0.891026	335	1
miR-155-3p	TCF7L2	D1	Incretin synthesis, secretion, and inactivation	0.689938	0.980923	-0.671233	-0.891026	335	1
miR-155-3p	TCF7L2	D1	Peptide hormone metabolism	0.689938	0.980923	-0.671233	-0.891026	335	1
miR-155-3p	TCF7L2	D1	Repression of WNT target genes	0.689938	0.980923	-0.671233	-0.891026	335	1
miR-155-3p	TCF7L2	D1	RUNX3 regulates WNT signaling	0.689938	0.980923	-0.671233	-0.891026	335	1
miR-155-3p	TCF7L2	D1	Signaling by TCF7L2 mutants	0.689938	0.980923	-0.671233	-0.891026	335	1
miR-155-3p	TCF7L2	D1	Signaling by WNT in cancer	0.689938	0.980923	-0.671233	-0.891026	335	1
miR-155-3p	TCF7L2	D1	Synthesis, secretion, and inactivation of Glucagon-like Peptide-1 (GLP-1)	0.689938	0.980923	-0.671233	-0.891026	335	1
miR-155-3p	TCF7L2|CALM1	D1	Beta-catenin independent WNT signaling	0.690171	0.980923	-0.531034	-0.834978	322	2
miR-155-3p	TCF7L2|CALM1	D1	Ca2+ pathway	0.690171	0.980923	-0.531034	-0.834978	322	2
miR-155-3p	ATP1A1|CALM1	D1	Cardiac conduction	0.690171	0.980923	-0.531034	-0.834978	322	2
miR-155-3p	ATP1A1|CALM1	D1	Ion channel transport	0.690171	0.980923	-0.531034	-0.834978	322	2
miR-155-3p	ATP1A1|CALM1	D1	Ion homeostasis	0.690171	0.980923	-0.531034	-0.834978	322	2
miR-155-3p	ATP1A1|CALM1	D1	Ion transport by P-type ATPases	0.690171	0.980923	-0.531034	-0.834978	322	2
miR-155-3p	ERBB2|CALM1	D1	MAPK family signaling cascades	0.690171	0.980923	-0.531034	-0.834978	322	2
miR-155-3p	ERBB2|CALM1	D1	MAPK1/MAPK3 signaling	0.690171	0.980923	-0.531034	-0.834978	322	2
miR-155-3p	NUP133|CALM1	D1	Metabolism of carbohydrates	0.690171	0.980923	-0.531034	-0.834978	322	2
miR-155-3p	TRIM24|CALM1	D1	Oncogenic MAPK signaling	0.690171	0.980923	-0.531034	-0.834978	322	2
miR-155-3p	ERBB2|CALM1	D1	RAF/MAP kinase cascade	0.690171	0.980923	-0.531034	-0.834978	322	2
miR-155-3p	TRIM24|CALM1	D1	Signaling by BRAF and RAF1 fusions	0.690171	0.980923	-0.531034	-0.834978	322	2
miR-155-3p	TPM1|CALM1	D1	Smooth Muscle Contraction	0.690171	0.980923	-0.531034	-0.834978	322	2
miR-155-3p	PLCG1	D1	Activated NTRK2 signals through PLCG1	0.705769	0.980923	0.630137	0.855254	366	1
miR-155-3p	PLCG1	D1	Activated NTRK3 signals through PLCG1	0.705769	0.980923	0.630137	0.855254	366	1
miR-155-3p	PLCG1	D1	Cell surface interactions at the vascular wall	0.705769	0.980923	0.630137	0.855254	366	1
miR-155-3p	PLCG1	D1	Constitutive Signaling by EGFRvIII	0.705769	0.980923	0.630137	0.855254	366	1
miR-155-3p	PLCG1	D1	Constitutive Signaling by Ligand-Responsive EGFR Cancer Variants	0.705769	0.980923	0.630137	0.855254	366	1
miR-155-3p	PLCG1	D1	DAP12 interactions	0.705769	0.980923	0.630137	0.855254	366	1
miR-155-3p	PLCG1	D1	DAP12 signaling	0.705769	0.980923	0.630137	0.855254	366	1
miR-155-3p	PLCG1	D1	Downstream signal transduction	0.705769	0.980923	0.630137	0.855254	366	1
miR-155-3p	PLCG1	D1	Downstream signaling of activated FGFR1	0.705769	0.980923	0.630137	0.855254	366	1
miR-155-3p	PLCG1	D1	Downstream signaling of activated FGFR2	0.705769	0.980923	0.630137	0.855254	366	1
miR-155-3p	PLCG1	D1	Downstream signaling of activated FGFR3	0.705769	0.980923	0.630137	0.855254	366	1
miR-155-3p	PLCG1	D1	Downstream signaling of activated FGFR4	0.705769	0.980923	0.630137	0.855254	366	1
miR-155-3p	PLCG1	D1	EGFR interacts with phospholipase C-gamma	0.705769	0.980923	0.630137	0.855254	366	1
miR-155-3p	PLCG1	D1	Erythropoietin activates Phospholipase C gamma (PLCG)	0.705769	0.980923	0.630137	0.855254	366	1
miR-155-3p	PLCG1	D1	FCERI mediated MAPK activation	0.705769	0.980923	0.630137	0.855254	366	1
miR-155-3p	PLCG1	D1	Fcgamma receptor (FCGR) dependent phagocytosis	0.705769	0.980923	0.630137	0.855254	366	1
miR-155-3p	PLCG1	D1	Generation of second messenger molecules	0.705769	0.980923	0.630137	0.855254	366	1
miR-155-3p	PLCG1	D1	Netrin-1 signaling	0.705769	0.980923	0.630137	0.855254	366	1
miR-155-3p	PLCG1	D1	PECAM1 interactions	0.705769	0.980923	0.630137	0.855254	366	1
miR-155-3p	PLCG1	D1	Phospholipase C-mediated cascade; FGFR2	0.705769	0.980923	0.630137	0.855254	366	1
miR-155-3p	PLCG1	D1	Phospholipase C-mediated cascade; FGFR3	0.705769	0.980923	0.630137	0.855254	366	1
miR-155-3p	PLCG1	D1	Phospholipase C-mediated cascade; FGFR4	0.705769	0.980923	0.630137	0.855254	366	1
miR-155-3p	PLCG1	D1	Phospholipase C-mediated cascade: FGFR1	0.705769	0.980923	0.630137	0.855254	366	1
miR-155-3p	PLCG1	D1	PLC-gamma1 signalling	0.705769	0.980923	0.630137	0.855254	366	1
miR-155-3p	PLCG1	D1	RET signaling	0.705769	0.980923	0.630137	0.855254	366	1
miR-155-3p	PLCG1	D1	Role of phospholipids in phagocytosis	0.705769	0.980923	0.630137	0.855254	366	1
miR-155-3p	PLCG1	D1	Role of second messengers in netrin-1 signaling	0.705769	0.980923	0.630137	0.855254	366	1
miR-155-3p	PLCG1	D1	Signaling by ALK	0.705769	0.980923	0.630137	0.855254	366	1
miR-155-3p	PLCG1	D1	Signaling by ALK fusions and activated point mutants	0.705769	0.980923	0.630137	0.855254	366	1
miR-155-3p	PLCG1	D1	Signaling by ALK in cancer	0.705769	0.980923	0.630137	0.855254	366	1
miR-155-3p	PLCG1	D1	Signaling by EGFR	0.705769	0.980923	0.630137	0.855254	366	1
miR-155-3p	PLCG1	D1	Signaling by EGFR in Cancer	0.705769	0.980923	0.630137	0.855254	366	1
miR-155-3p	PLCG1	D1	Signaling by EGFRvIII in Cancer	0.705769	0.980923	0.630137	0.855254	366	1
miR-155-3p	PLCG1	D1	Signaling by Erythropoietin	0.705769	0.980923	0.630137	0.855254	366	1
miR-155-3p	PLCG1	D1	Signaling by FGFR1	0.705769	0.980923	0.630137	0.855254	366	1
miR-155-3p	PLCG1	D1	Signaling by FGFR2 in disease	0.705769	0.980923	0.630137	0.855254	366	1
miR-155-3p	PLCG1	D1	Signaling by FGFR3	0.705769	0.980923	0.630137	0.855254	366	1
miR-155-3p	PLCG1	D1	Signaling by FGFR3 in disease	0.705769	0.980923	0.630137	0.855254	366	1
miR-155-3p	PLCG1	D1	Signaling by FGFR3 point mutants in cancer	0.705769	0.980923	0.630137	0.855254	366	1
miR-155-3p	PLCG1	D1	Signaling by FGFR4	0.705769	0.980923	0.630137	0.855254	366	1
miR-155-3p	PLCG1	D1	Signaling by FGFR4 in disease	0.705769	0.980923	0.630137	0.855254	366	1
miR-155-3p	PLCG1	D1	Signaling by Ligand-Responsive EGFR Variants in Cancer	0.705769	0.980923	0.630137	0.855254	366	1
miR-155-3p	PLCG1	D1	Signaling by NTRK1 (TRKA)	0.705769	0.980923	0.630137	0.855254	366	1
miR-155-3p	PLCG1	D1	Signaling by NTRK2 (TRKB)	0.705769	0.980923	0.630137	0.855254	366	1
miR-155-3p	PLCG1	D1	Signaling by NTRK3 (TRKC)	0.705769	0.980923	0.630137	0.855254	366	1
miR-155-3p	PLCG1	D1	Signaling by NTRKs	0.705769	0.980923	0.630137	0.855254	366	1
miR-155-3p	PLCG1	D1	Signaling by PDGF	0.705769	0.980923	0.630137	0.855254	366	1
miR-155-3p	TP53	D1	Activation of BH3-only proteins	0.706366	0.980923	-0.664384	-0.881934	343	1
miR-155-3p	TP53	D1	Activation of NOXA and translocation to mitochondria	0.706366	0.980923	-0.664384	-0.881934	343	1
miR-155-3p	TP53	D1	Activation of PUMA and translocation to mitochondria	0.706366	0.980923	-0.664384	-0.881934	343	1
miR-155-3p	TP53	D1	Autodegradation of the E3 ubiquitin ligase COP1	0.706366	0.980923	-0.664384	-0.881934	343	1
miR-155-3p	TP53	D1	Diseases of programmed cell death	0.706366	0.980923	-0.664384	-0.881934	343	1
miR-155-3p	TP53	D1	DNA Double Strand Break Response	0.706366	0.980923	-0.664384	-0.881934	343	1
miR-155-3p	TP53	D1	Factors involved in megakaryocyte development and platelet production	0.706366	0.980923	-0.664384	-0.881934	343	1
miR-155-3p	TP53	D1	Intrinsic Pathway for Apoptosis	0.706366	0.980923	-0.664384	-0.881934	343	1
miR-155-3p	TP53	D1	Loss of Function of TP53 in Cancer	0.706366	0.980923	-0.664384	-0.881934	343	1
miR-155-3p	TP53	D1	Loss of function of TP53 in cancer due to loss of tetramerization ability	0.706366	0.980923	-0.664384	-0.881934	343	1
miR-155-3p	TP53	D1	PI5P Regulates TP53 Acetylation	0.706366	0.980923	-0.664384	-0.881934	343	1
miR-155-3p	TP53	D1	Pre-NOTCH Transcription and Translation	0.706366	0.980923	-0.664384	-0.881934	343	1
miR-155-3p	TP53	D1	Pyroptosis	0.706366	0.980923	-0.664384	-0.881934	343	1
miR-155-3p	TP53	D1	Recruitment and ATM-mediated phosphorylation of repair and signaling proteins at DNA double strand breaks	0.706366	0.980923	-0.664384	-0.881934	343	1
miR-155-3p	TP53	D1	Regulation of TP53 Activity through Acetylation	0.706366	0.980923	-0.664384	-0.881934	343	1
miR-155-3p	TP53	D1	Regulation of TP53 Activity through Association with Co-factors	0.706366	0.980923	-0.664384	-0.881934	343	1
miR-155-3p	TP53	D1	Regulation of TP53 Activity through Methylation	0.706366	0.980923	-0.664384	-0.881934	343	1
miR-155-3p	TP53	D1	Regulation of TP53 Degradation	0.706366	0.980923	-0.664384	-0.881934	343	1
miR-155-3p	TP53	D1	Regulation of TP53 Expression	0.706366	0.980923	-0.664384	-0.881934	343	1
miR-155-3p	TP53	D1	Regulation of TP53 Expression and Degradation	0.706366	0.980923	-0.664384	-0.881934	343	1
miR-155-3p	TP53	D1	Stabilization of p53	0.706366	0.980923	-0.664384	-0.881934	343	1
miR-155-3p	TP53	D1	SUMOylation of transcription factors	0.706366	0.980923	-0.664384	-0.881934	343	1
miR-155-3p	TP53	D1	TP53 Regulates Transcription of Caspase Activators and Caspases	0.706366	0.980923	-0.664384	-0.881934	343	1
miR-155-3p	TP53	D1	TP53 Regulates Transcription of Death Receptors and Ligands	0.706366	0.980923	-0.664384	-0.881934	343	1
miR-155-3p	TP53	D1	TP53 Regulates Transcription of Genes Involved in G2 Cell Cycle Arrest	0.706366	0.980923	-0.664384	-0.881934	343	1
miR-155-3p	TP53	D1	TP53 regulates transcription of several additional cell death genes whose specific roles in p53-dependent apoptosis remain uncertain	0.706366	0.980923	-0.664384	-0.881934	343	1
miR-155-3p	TP53|ZNF420	D1	TP53 Regulates Transcription of Cell Death Genes	0.709402	0.980923	-0.517241	-0.813291	331	2
miR-155-3p	TP53|ZNF420	D1	TP53 Regulates Transcription of Genes Involved in Cytochrome C Release	0.709402	0.980923	-0.517241	-0.813291	331	2
miR-155-3p	RMI2|CLIP1|RFC3|RANGAP1|DYNC1I2	D1	Cell Cycle Checkpoints	0.712308	0.980923	0.345167	0.806682	462	8
miR-155-3p	TBL1XR1	D1	Circadian Clock	0.715812	0.980923	-0.50961	-0.801291	334	2
miR-155-3p	HMGB2	D1	Apoptosis induced DNA fragmentation	0.718686	0.980923	-0.657534	-0.872842	349	1
miR-155-3p	HMGB2	D1	Apoptotic execution phase	0.718686	0.980923	-0.657534	-0.872842	349	1
miR-155-3p	PELI1|IRAK3	D1	Signaling by Interleukins	0.724615	0.980923	0.340288	0.795279	470	8
miR-155-3p	MYO6	D1	Gap junction degradation	0.738462	0.980923	0.623288	0.845958	383	1
miR-155-3p	MYO6	D1	Gap junction trafficking	0.738462	0.980923	0.623288	0.845958	383	1
miR-155-3p	MYO6	D1	Gap junction trafficking and regulation	0.738462	0.980923	0.623288	0.845958	383	1
miR-155-3p	MYO6	D1	Glutamate binding, activation of AMPA receptors and synaptic plasticity	0.738462	0.980923	0.623288	0.845958	383	1
miR-155-3p	MYO6	D1	RHO GTPase cycle	0.738462	0.980923	0.623288	0.845958	383	1
miR-155-3p	MYO6	D1	RHOBTB GTPase Cycle	0.738462	0.980923	0.623288	0.845958	383	1
miR-155-3p	MYO6	D1	RHOBTB1 GTPase cycle	0.738462	0.980923	0.623288	0.845958	383	1
miR-155-3p	MYO6	D1	RHOBTB2 GTPase cycle	0.738462	0.980923	0.623288	0.845958	383	1
miR-155-3p	MYO6	D1	RHOU GTPase cycle	0.738462	0.980923	0.623288	0.845958	383	1
miR-155-3p	MYO6	D1	Trafficking of AMPA receptors	0.738462	0.980923	0.623288	0.845958	383	1
miR-155-3p	HIRA	D1	DNA Damage/Telomere Stress Induced Senescence	0.743902	0.980923	0.482956	0.830669	426	3
miR-155-3p	HIRA	D1	Formation of Senescence-Associated Heterochromatin Foci (SAHF)	0.743902	0.980923	0.482956	0.830669	426	3
miR-155-3p	TAF7|RANGAP1	D1	HIV Infection	0.743902	0.980923	0.482946	0.830652	426	3
miR-155-3p	TAF7|RANGAP1	D1	HIV Life Cycle	0.743902	0.980923	0.482946	0.830652	426	3
miR-155-3p	TAF7|RANGAP1	D1	Late Phase of HIV Life Cycle	0.743902	0.980923	0.482946	0.830652	426	3
miR-155-3p	EIF2AK2|TAF7|HNRNPK|RANGAP1|PLCG1|TXNIP|DYNC1I2	D1	Infectious disease	0.748918	0.980923	0.294428	0.785873	518	12
miR-155-3p	PLCG1|TXNIP|CALM1	D1	Leishmania infection	0.749129	0.980923	0.479167	0.824151	429	3
miR-155-3p	CDKN1A	D1	S Phase	0.75	0.980923	-0.490212	-0.77079	350	2
miR-155-3p	FBXW7	D1	FBXW7 Mutants and NOTCH1 in Cancer	0.753846	0.980923	0.616438	0.836662	391	1
miR-155-3p	FBXW7	D1	Loss of Function of FBXW7 in Cancer and NOTCH1 Signaling	0.753846	0.980923	0.616438	0.836662	391	1
miR-155-3p	FBXW7	D1	Negative regulation of NOTCH4 signaling	0.753846	0.980923	0.616438	0.836662	391	1
miR-155-3p	FBXW7	D1	Regulation of RUNX2 expression and activity	0.753846	0.980923	0.616438	0.836662	391	1
miR-155-3p	FBXW7	D1	Signaling by NOTCH4	0.753846	0.980923	0.616438	0.836662	391	1
miR-155-3p	NEU3	D1	Biosynthesis of the N-glycan precursor (dolichol lipid-linked oligosaccharide, LLO) and transfer to a nascent protein	0.7577	0.980923	-0.636986	-0.845565	368	1
miR-155-3p	NEU3	D1	Sialic acid metabolism	0.7577	0.980923	-0.636986	-0.845565	368	1
miR-155-3p	NEU3	D1	Synthesis of substrates in N-glycan biosythesis	0.7577	0.980923	-0.636986	-0.845565	368	1
miR-155-3p	RPS4Y1|MRPL19	D1	Translation	0.758547	0.980923	-0.489655	-0.769915	354	2
miR-155-3p	RMI2|SIRT1|TAF7|MED23|ZFP14|ATXN3|PTEN|RFC3	D1	RNA Polymerase II Transcription	0.764016	0.980923	0.23581	0.791219	585	32
miR-155-3p	EAF1	D1	Formation of RNA Pol II elongation complex	0.784394	0.980923	-0.616438	-0.818289	381	1
miR-155-3p	EAF1	D1	RNA Polymerase II Transcription Elongation	0.784394	0.980923	-0.616438	-0.818289	381	1
miR-155-3p	RMI2|SIRT1|TAF7|MED23|ZFP14|ATXN3|PTEN|RFC3	D1	Generic Transcription Pathway	0.785621	0.980923	0.238531	0.79049	600	31
miR-155-3p	TXNIP	D1	Cell recruitment (pro-inflammatory response)	0.788462	0.980923	0.59589	0.808773	409	1
miR-155-3p	TXNIP	D1	Inflammasomes	0.788462	0.980923	0.59589	0.808773	409	1
miR-155-3p	TXNIP	D1	Nucleotide-binding domain, leucine rich repeat containing receptor (NLR) signaling pathways	0.788462	0.980923	0.59589	0.808773	409	1
miR-155-3p	TXNIP	D1	Purinergic signaling in leishmaniasis infection	0.788462	0.980923	0.59589	0.808773	409	1
miR-155-3p	TXNIP	D1	The NLRP3 inflammasome	0.788462	0.980923	0.59589	0.808773	409	1
miR-155-3p	HNRNPK|HNRNPF	D1	mRNA Splicing	0.79588	0.980923	0.524138	0.80067	424	2
miR-155-3p	HNRNPK|HNRNPF	D1	mRNA Splicing - Major Pathway	0.79588	0.980923	0.524138	0.80067	424	2
miR-155-3p	PLCG1|HNRNPF	D1	Signaling by FGFR	0.79588	0.980923	0.524138	0.80067	424	2
miR-155-3p	PLCG1|HNRNPF	D1	Signaling by FGFR2	0.79588	0.980923	0.524138	0.80067	424	2
miR-155-3p	DYNC1I2	D1	Aggrephagy	0.798077	0.980923	0.589041	0.799477	414	1
miR-155-3p	DYNC1I2	D1	COPI-independent Golgi-to-ER retrograde traffic	0.798077	0.980923	0.589041	0.799477	414	1
miR-155-3p	DYNC1I2	D1	COPI-mediated anterograde transport	0.798077	0.980923	0.589041	0.799477	414	1
miR-155-3p	DYNC1I2	D1	Golgi-to-ER retrograde transport	0.798077	0.980923	0.589041	0.799477	414	1
miR-155-3p	DYNC1I2	D1	Intra-Golgi and retrograde Golgi-to-ER traffic	0.798077	0.980923	0.589041	0.799477	414	1
miR-155-3p	DYNC1I2	D1	MHC class II antigen presentation	0.798077	0.980923	0.589041	0.799477	414	1
miR-155-3p	MYD88	D1	Antigen processing-Cross presentation	0.804928	0.980923	-0.60274	-0.800105	391	1
miR-155-3p	MYD88	D1	Cytosolic sensors of pathogen-associated DNA	0.804928	0.980923	-0.60274	-0.800105	391	1
miR-155-3p	MYD88	D1	Death Receptor Signalling	0.804928	0.980923	-0.60274	-0.800105	391	1
miR-155-3p	MYD88	D1	DEx/H-box helicases activate type I IFN and inflammatory cytokines production	0.804928	0.980923	-0.60274	-0.800105	391	1
miR-155-3p	MYD88	D1	Diseases associated with the TLR signaling cascade	0.804928	0.980923	-0.60274	-0.800105	391	1
miR-155-3p	MYD88	D1	Diseases of Immune System	0.804928	0.980923	-0.60274	-0.800105	391	1
miR-155-3p	MYD88	D1	ER-Phagosome pathway	0.804928	0.980923	-0.60274	-0.800105	391	1
miR-155-3p	MYD88	D1	IRAK4 deficiency (TLR2/4)	0.804928	0.980923	-0.60274	-0.800105	391	1
miR-155-3p	MYD88	D1	IRAK4 deficiency (TLR5)	0.804928	0.980923	-0.60274	-0.800105	391	1
miR-155-3p	MYD88	D1	MyD88 deficiency (TLR2/4)	0.804928	0.980923	-0.60274	-0.800105	391	1
miR-155-3p	MYD88	D1	MyD88 deficiency (TLR5)	0.804928	0.980923	-0.60274	-0.800105	391	1
miR-155-3p	MYD88	D1	p75 NTR receptor-mediated signalling	0.804928	0.980923	-0.60274	-0.800105	391	1
miR-155-3p	MYD88	D1	p75NTR recruits signalling complexes	0.804928	0.980923	-0.60274	-0.800105	391	1
miR-155-3p	MYD88	D1	p75NTR signals via NF-kB	0.804928	0.980923	-0.60274	-0.800105	391	1
miR-155-3p	MYD88	D1	RIP-mediated NFkB activation via ZBP1	0.804928	0.980923	-0.60274	-0.800105	391	1
miR-155-3p	MYD88	D1	TRAF6 mediated IRF7 activation in TLR7/8 or 9 signaling	0.804928	0.980923	-0.60274	-0.800105	391	1
miR-155-3p	MYD88	D1	ZBP1(DAI) mediated induction of type I IFNs	0.804928	0.980923	-0.60274	-0.800105	391	1
miR-155-3p	CDKN1A	D1	PI3K/AKT Signaling in Cancer	0.806075	0.980923	-0.392768	-0.726264	344	3
miR-155-3p	CLIP1|RANGAP1|DYNC1I2	D1	Amplification of signal from unattached kinetochores via a MAD2 inhibitory signal	0.806122	0.980923	0.411427	0.767554	473	4
miR-155-3p	CLIP1|RANGAP1|DYNC1I2	D1	Amplification of signal from the kinetochores	0.806122	0.980923	0.411427	0.767554	473	4
miR-155-3p	CLIP1|RANGAP1|DYNC1I2	D1	EML4 and NUDC in mitotic spindle formation	0.806122	0.980923	0.411427	0.767554	473	4
miR-155-3p	CLIP1|RANGAP1|DYNC1I2	D1	Mitotic Anaphase	0.806122	0.980923	0.411427	0.767554	473	4
miR-155-3p	CLIP1|RANGAP1|DYNC1I2	D1	Mitotic Metaphase and Anaphase	0.806122	0.980923	0.411427	0.767554	473	4
miR-155-3p	CLIP1|RANGAP1|DYNC1I2	D1	Mitotic Spindle Checkpoint	0.806122	0.980923	0.411427	0.767554	473	4
miR-155-3p	CLIP1|RANGAP1|DYNC1I2	D1	Resolution of Sister Chromatid Cohesion	0.806122	0.980923	0.411427	0.767554	473	4
miR-155-3p	CLIP1|RANGAP1|DYNC1I2	D1	RHO GTPases Activate Formins	0.806122	0.980923	0.411427	0.767554	473	4
miR-155-3p	CLIP1|RANGAP1|DYNC1I2	D1	Separation of Sister Chromatids	0.806122	0.980923	0.411427	0.767554	473	4
miR-155-3p	CSNK2A1	D1	PTEN Regulation	0.817757	0.980923	-0.385347	-0.712542	349	3
miR-155-3p	HDGF	D1	IRE1alpha activates chaperones	0.818376	0.980923	-0.44933	-0.706509	382	2
miR-155-3p	HDGF	D1	XBP1(S) activates chaperone genes	0.818376	0.980923	-0.44933	-0.706509	382	2
miR-155-3p	HNRNPK|RANGAP1	D1	SUMO E3 ligases SUMOylate target proteins	0.823129	0.980923	0.402297	0.750521	483	4
miR-155-3p	HNRNPK|RANGAP1	D1	SUMOylation	0.823129	0.980923	0.402297	0.750521	483	4
miR-155-3p	NFIX	D1	RNA Polymerase III Abortive And Retractive Initiation	0.829569	0.980923	-0.59589	-0.791013	403	1
miR-155-3p	NFIX	D1	RNA Polymerase III Transcription	0.829569	0.980923	-0.59589	-0.791013	403	1
miR-155-3p	NFIX	D1	RNA Polymerase III Transcription Termination	0.829569	0.980923	-0.59589	-0.791013	403	1
miR-155-3p	MCFD2	D1	COPII-mediated vesicle transport	0.832692	0.980923	0.582192	0.790181	432	1
miR-155-3p	PTEN|MYD88	D1	Negative regulation of the PI3K/AKT network	0.839721	0.980923	0.430805	0.74097	481	3
miR-155-3p	TP53|CALM1|PLCG1	D1	Hemostasis	0.85514	0.980923	-0.375	-0.693408	365	3
miR-155-3p	CLIP1|RANGAP1|DYNC1I2|CALM1	D1	RHO GTPase Effectors	0.855721	0.980923	0.35133	0.707517	515	5
miR-155-3p	CXCL10	D1	Interleukin-10 signaling	0.855769	0.980923	0.568493	0.771588	444	1
miR-155-3p	CDK6	D1	Diseases of cellular response to stress	0.86037	0.980923	-0.582192	-0.772828	418	1
miR-155-3p	CDK6	D1	Diseases of Cellular Senescence	0.86037	0.980923	-0.582192	-0.772828	418	1
miR-155-3p	CDK6	D1	Evasion of Oncogene Induced Senescence Due to Defective p16INK4A binding to CDK4 and CDK6	0.86037	0.980923	-0.582192	-0.772828	418	1
miR-155-3p	CDK6	D1	Evasion of Oncogene Induced Senescence Due to p16INK4A Defects	0.86037	0.980923	-0.582192	-0.772828	418	1
miR-155-3p	CDK6	D1	Evasion of Oxidative Stress Induced Senescence Due to Defective p16INK4A binding to CDK4 and CDK6	0.86037	0.980923	-0.582192	-0.772828	418	1
miR-155-3p	CDK6	D1	Evasion of Oxidative Stress Induced Senescence Due to p16INK4A Defects	0.86037	0.980923	-0.582192	-0.772828	418	1
miR-155-3p	CDK6	D1	Regulation of RUNX1 Expression and Activity	0.86037	0.980923	-0.582192	-0.772828	418	1
miR-155-3p	PLCG1|CALM1	D1	Anti-inflammatory response favouring Leishmania parasite infection	0.872659	0.980923	0.475862	0.726924	465	2
miR-155-3p	PLCG1|CALM1	D1	DAG and IP3 signaling	0.872659	0.980923	0.475862	0.726924	465	2
miR-155-3p	PLCG1|CALM1	D1	Fc epsilon receptor (FCERI) signaling	0.872659	0.980923	0.475862	0.726924	465	2
miR-155-3p	PLCG1|CALM1	D1	FCERI mediated Ca+2 mobilization	0.872659	0.980923	0.475862	0.726924	465	2
miR-155-3p	PLCG1|CALM1	D1	FCGR3A-mediated IL10 synthesis	0.872659	0.980923	0.475862	0.726924	465	2
miR-155-3p	PLCG1|CALM1	D1	Leishmania parasite growth and survival	0.872659	0.980923	0.475862	0.726924	465	2
miR-155-3p	MYO6|CALM1	D1	Neurotransmitter receptors and postsynaptic signal transmission	0.872659	0.980923	0.475862	0.726924	465	2
miR-155-3p	PLCG1|CALM1	D1	Signaling by VEGF	0.872659	0.980923	0.475862	0.726924	465	2
miR-155-3p	RAB13|CALM1	D1	Translocation of SLC2A4 (GLUT4) to the plasma membrane	0.872659	0.980923	0.475862	0.726924	465	2
miR-155-3p	MYO6|CALM1	D1	Transmission across Chemical Synapses	0.872659	0.980923	0.475862	0.726924	465	2
miR-155-3p	PLCG1|CALM1	D1	VEGFA-VEGFR2 Pathway	0.872659	0.980923	0.475862	0.726924	465	2
miR-155-3p	PLCG1|CALM1	D1	VEGFR2 mediated cell proliferation	0.872659	0.980923	0.475862	0.726924	465	2
miR-155-3p	MIA3|MYO6|DYNC1I2|MCFD2|RAB13|CALM1	D1	Membrane Trafficking	0.879121	0.980923	0.306408	0.692604	559	7
miR-155-3p	MIA3|MYO6|DYNC1I2|MCFD2|RAB13|CALM1	D1	Vesicle-mediated transport	0.879121	0.980923	0.306408	0.692604	559	7
miR-155-3p	DCAF8|MIA3|EDEM1|UBE2K|ATXN3|PTEN|HNRNPK|RANGAP1|FBXW7|DYNC1I2|MCFD2|DCAF17|RAB13|MRPL19	D1	Metabolism of proteins	0.881266	0.980923	0.222555	0.700263	667	25
miR-155-3p	CSNK2A1	D1	Phospholipid metabolism	0.891026	0.980923	-0.418085	-0.657381	416	2
miR-155-3p	CSNK2A1	D1	Regulation of PTEN stability and activity	0.891026	0.980923	-0.418085	-0.657381	416	2
miR-155-3p	SIRT1|ATXN3|TXNIP	D1	FOXO-mediated transcription	0.891156	0.980923	0.364803	0.680572	523	4
miR-155-3p	TPM1	D1	Striated Muscle Contraction	0.89117	0.980923	-0.568493	-0.754644	433	1
miR-155-3p	RMI2|SIRT1|TAF7|MED23|ZFP14|ATXN3|PTEN|RFC3	D1	Gene expression (Transcription)	0.9029	0.980923	0.197841	0.676751	715	35
miR-155-3p	PUS1|LCMT2	D1	tRNA processing	0.919861	0.980923	0.374797	0.644639	527	3
miR-155-3p	POGLUT1	D1	Pre-NOTCH Processing in the Endoplasmic Reticulum	0.924025	0.980923	-0.541096	-0.718276	449	1
miR-155-3p	RAB13	D1	RAB GEFs exchange GTP for GDP on RABs	0.930769	0.980923	0.534247	0.725107	483	1
miR-155-3p	RAB13	D1	RAB geranylgeranylation	0.930769	0.980923	0.534247	0.725107	483	1
miR-155-3p	CDKN1A|CSNK2A1	D1	Cell Cycle, Mitotic	0.931548	0.980923	-0.227066	-0.653164	312	10
miR-155-3p	FBXW7|TP53	D1	Association of TriC/CCT with target proteins during biosynthesis	0.932584	0.980923	0.440976	0.673633	497	2
miR-155-3p	BACH1	D1	Regulation of HMOX1 expression and activity	0.945693	0.980923	0.430997	0.658388	504	2
miR-155-3p	HNRNPF	D1	FGFR2 alternative splicing	0.948077	0.980923	0.520548	0.706515	492	1
miR-155-3p	HNRNPF	D1	Gene and protein expression by JAK-STAT signaling after Interleukin-12 stimulation	0.948077	0.980923	0.520548	0.706515	492	1
miR-155-3p	HNRNPF	D1	Interleukin-12 family signaling	0.948077	0.980923	0.520548	0.706515	492	1
miR-155-3p	HNRNPF	D1	Interleukin-12 signaling	0.948077	0.980923	0.520548	0.706515	492	1
miR-155-3p	CALM1	D1	Activation of AMPK downstream of NMDARs	0.950719	0.980923	-0.527397	-0.700092	462	1
miR-155-3p	CALM1	D1	Activation of Ca-permeable Kainate Receptor	0.950719	0.980923	-0.527397	-0.700092	462	1
miR-155-3p	CALM1	D1	Activation of kainate receptors upon glutamate binding	0.950719	0.980923	-0.527397	-0.700092	462	1
miR-155-3p	CALM1	D1	Activation of NMDA receptors and postsynaptic events	0.950719	0.980923	-0.527397	-0.700092	462	1
miR-155-3p	CALM1	D1	Activation of RAC1 downstream of NMDARs	0.950719	0.980923	-0.527397	-0.700092	462	1
miR-155-3p	CALM1	D1	Antigen activates B Cell Receptor (BCR) leading to generation of second messengers	0.950719	0.980923	-0.527397	-0.700092	462	1
miR-155-3p	CALM1	D1	C-type lectin receptors (CLRs)	0.950719	0.980923	-0.527397	-0.700092	462	1
miR-155-3p	CALM1	D1	Ca-dependent events	0.950719	0.980923	-0.527397	-0.700092	462	1
miR-155-3p	CALM1	D1	Calcineurin activates NFAT	0.950719	0.980923	-0.527397	-0.700092	462	1
miR-155-3p	CALM1	D1	Calmodulin induced events	0.950719	0.980923	-0.527397	-0.700092	462	1
miR-155-3p	CALM1	D1	CaM pathway	0.950719	0.980923	-0.527397	-0.700092	462	1
miR-155-3p	CALM1	D1	Cam-PDE 1 activation	0.950719	0.980923	-0.527397	-0.700092	462	1
miR-155-3p	CALM1	D1	CaMK IV-mediated phosphorylation of CREB	0.950719	0.980923	-0.527397	-0.700092	462	1
miR-155-3p	CALM1	D1	CLEC7A (Dectin-1) induces NFAT activation	0.950719	0.980923	-0.527397	-0.700092	462	1
miR-155-3p	CALM1	D1	CLEC7A (Dectin-1) signaling	0.950719	0.980923	-0.527397	-0.700092	462	1
miR-155-3p	CALM1	D1	CREB1 phosphorylation through NMDA receptor-mediated activation of RAS signaling	0.950719	0.980923	-0.527397	-0.700092	462	1
miR-155-3p	CALM1	D1	CREB1 phosphorylation through the activation of Adenylate Cyclase	0.950719	0.980923	-0.527397	-0.700092	462	1
miR-155-3p	CALM1	D1	CREB1 phosphorylation through the activation of CaMKII/CaMKK/CaMKIV cascasde	0.950719	0.980923	-0.527397	-0.700092	462	1
miR-155-3p	CALM1	D1	DARPP-32 events	0.950719	0.980923	-0.527397	-0.700092	462	1
miR-155-3p	CALM1	D1	Downstream signaling events of B Cell Receptor (BCR)	0.950719	0.980923	-0.527397	-0.700092	462	1
miR-155-3p	CALM1	D1	eNOS activation	0.950719	0.980923	-0.527397	-0.700092	462	1
miR-155-3p	CALM1	D1	ESR-mediated signaling	0.950719	0.980923	-0.527397	-0.700092	462	1
miR-155-3p	CALM1	D1	Extra-nuclear estrogen signaling	0.950719	0.980923	-0.527397	-0.700092	462	1
miR-155-3p	CALM1	D1	G-protein mediated events	0.950719	0.980923	-0.527397	-0.700092	462	1
miR-155-3p	CALM1	D1	Glycogen breakdown (glycogenolysis)	0.950719	0.980923	-0.527397	-0.700092	462	1
miR-155-3p	CALM1	D1	Glycogen metabolism	0.950719	0.980923	-0.527397	-0.700092	462	1
miR-155-3p	CALM1	D1	Inactivation, recovery and regulation of the phototransduction cascade	0.950719	0.980923	-0.527397	-0.700092	462	1
miR-155-3p	CALM1	D1	Ionotropic activity of kainate receptors	0.950719	0.980923	-0.527397	-0.700092	462	1
miR-155-3p	CALM1	D1	Long-term potentiation	0.950719	0.980923	-0.527397	-0.700092	462	1
miR-155-3p	CALM1	D1	Loss of phosphorylation of MECP2 at T308	0.950719	0.980923	-0.527397	-0.700092	462	1
miR-155-3p	CALM1	D1	Metabolism of cofactors	0.950719	0.980923	-0.527397	-0.700092	462	1
miR-155-3p	CALM1	D1	Metabolism of nitric oxide: NOS3 activation and regulation	0.950719	0.980923	-0.527397	-0.700092	462	1
miR-155-3p	CALM1	D1	Metabolism of vitamins and cofactors	0.950719	0.980923	-0.527397	-0.700092	462	1
miR-155-3p	CALM1	D1	Negative regulation of NMDA receptor-mediated neuronal transmission	0.950719	0.980923	-0.527397	-0.700092	462	1
miR-155-3p	CALM1	D1	Opioid Signalling	0.950719	0.980923	-0.527397	-0.700092	462	1
miR-155-3p	CALM1	D1	Paradoxical activation of RAF signaling by kinase inactive BRAF	0.950719	0.980923	-0.527397	-0.700092	462	1
miR-155-3p	CALM1	D1	Phase 0 - rapid depolarisation	0.950719	0.980923	-0.527397	-0.700092	462	1
miR-155-3p	CALM1	D1	PKA activation	0.950719	0.980923	-0.527397	-0.700092	462	1
miR-155-3p	CALM1	D1	PKA-mediated phosphorylation of CREB	0.950719	0.980923	-0.527397	-0.700092	462	1
miR-155-3p	CALM1	D1	Platelet activation, signaling and aggregation	0.950719	0.980923	-0.527397	-0.700092	462	1
miR-155-3p	CALM1	D1	Platelet calcium homeostasis	0.950719	0.980923	-0.527397	-0.700092	462	1
miR-155-3p	CALM1	D1	Platelet degranulation	0.950719	0.980923	-0.527397	-0.700092	462	1
miR-155-3p	CALM1	D1	Platelet homeostasis	0.950719	0.980923	-0.527397	-0.700092	462	1
miR-155-3p	CALM1	D1	PLC beta mediated events	0.950719	0.980923	-0.527397	-0.700092	462	1
miR-155-3p	CALM1	D1	Post NMDA receptor activation events	0.950719	0.980923	-0.527397	-0.700092	462	1
miR-155-3p	CALM1	D1	Protein methylation	0.950719	0.980923	-0.527397	-0.700092	462	1
miR-155-3p	CALM1	D1	RAF activation	0.950719	0.980923	-0.527397	-0.700092	462	1
miR-155-3p	CALM1	D1	Ras activation upon Ca2+ influx through NMDA receptor	0.950719	0.980923	-0.527397	-0.700092	462	1
miR-155-3p	CALM1	D1	RAS processing	0.950719	0.980923	-0.527397	-0.700092	462	1
miR-155-3p	CALM1	D1	Reduction of cytosolic Ca++ levels	0.950719	0.980923	-0.527397	-0.700092	462	1
miR-155-3p	CALM1	D1	Response to elevated platelet cytosolic Ca2+	0.950719	0.980923	-0.527397	-0.700092	462	1
miR-155-3p	CALM1	D1	RHO GTPases activate PAKs	0.950719	0.980923	-0.527397	-0.700092	462	1
miR-155-3p	CALM1	D1	Sensory Perception	0.950719	0.980923	-0.527397	-0.700092	462	1
miR-155-3p	CALM1	D1	Signaling by moderate kinase activity BRAF mutants	0.950719	0.980923	-0.527397	-0.700092	462	1
miR-155-3p	CALM1	D1	Signaling by RAF1 mutants	0.950719	0.980923	-0.527397	-0.700092	462	1
miR-155-3p	CALM1	D1	Signaling by RAS mutants	0.950719	0.980923	-0.527397	-0.700092	462	1
miR-155-3p	CALM1	D1	Signaling by the B Cell Receptor (BCR)	0.950719	0.980923	-0.527397	-0.700092	462	1
miR-155-3p	CALM1	D1	Signaling downstream of RAS mutants	0.950719	0.980923	-0.527397	-0.700092	462	1
miR-155-3p	CALM1	D1	SLC-mediated transmembrane transport	0.950719	0.980923	-0.527397	-0.700092	462	1
miR-155-3p	CALM1	D1	Sodium/Calcium exchangers	0.950719	0.980923	-0.527397	-0.700092	462	1
miR-155-3p	CALM1	D1	Stimuli-sensing channels	0.950719	0.980923	-0.527397	-0.700092	462	1
miR-155-3p	CALM1	D1	Tetrahydrobiopterin (BH4) synthesis, recycling, salvage and regulation	0.950719	0.980923	-0.527397	-0.700092	462	1
miR-155-3p	CALM1	D1	The phototransduction cascade	0.950719	0.980923	-0.527397	-0.700092	462	1
miR-155-3p	CALM1	D1	Transport of inorganic cations/anions and amino acids/oligopeptides	0.950719	0.980923	-0.527397	-0.700092	462	1
miR-155-3p	CALM1	D1	Unblocking of NMDA receptors, glutamate binding and activation	0.950719	0.980923	-0.527397	-0.700092	462	1
miR-155-3p	CALM1	D1	Uptake and actions of bacterial toxins	0.950719	0.980923	-0.527397	-0.700092	462	1
miR-155-3p	CALM1	D1	Uptake and function of anthrax toxins	0.950719	0.980923	-0.527397	-0.700092	462	1
miR-155-3p	CALM1	D1	VEGFR2 mediated vascular permeability	0.950719	0.980923	-0.527397	-0.700092	462	1
miR-155-3p	CALM1	D1	Visual phototransduction	0.950719	0.980923	-0.527397	-0.700092	462	1
miR-155-3p	RMI2|CLIP1|RFC3|RANGAP1|DYNC1I2|CEP70	D1	Cell Cycle	0.950893	0.980923	0.235611	0.607968	638	11
miR-155-3p	RMI2|EIF2AK2|TAF7|PTEN|HNRNPK|RANGAP1|PLCG1|FBXW7|TXNIP|DYNC1I2	D1	Disease	0.954424	0.980923	0.19799	0.611012	711	23
miR-155-3p	ERBB2|PLCG1	D1	PLCG1 events in ERBB2 signaling	0.957265	0.980923	-0.372414	-0.585569	447	2
miR-155-3p	ERBB2|PLCG1	D1	Signaling by ERBB2	0.957265	0.980923	-0.372414	-0.585569	447	2
miR-155-3p	ERBB2|PLCG1	D1	Signaling by ERBB2 ECD mutants	0.957265	0.980923	-0.372414	-0.585569	447	2
miR-155-3p	ERBB2|PLCG1	D1	Signaling by ERBB2 in Cancer	0.957265	0.980923	-0.372414	-0.585569	447	2
miR-155-3p	ERBB2|PLCG1	D1	Signaling by ERBB2 KD Mutants	0.957265	0.980923	-0.372414	-0.585569	447	2
miR-155-3p	ERBB2|PLCG1	D1	Signaling by ERBB2 TMD/JMD mutants	0.957265	0.980923	-0.372414	-0.585569	447	2
miR-155-3p	TRIM24|PLCG1	D1	Signaling by FGFR in disease	0.957265	0.980923	-0.372414	-0.585569	447	2
miR-155-3p	TRIM24|PLCG1	D1	Signaling by FGFR1 in disease	0.957265	0.980923	-0.372414	-0.585569	447	2
miR-155-3p	L2HGDH	D1	Interconversion of 2-oxoglutarate and 2-hydroxyglutarate	0.960986	0.980923	-0.520548	-0.691	467	1
miR-155-3p	L2HGDH	D1	Pyruvate metabolism and Citric Acid (TCA) cycle	0.960986	0.980923	-0.520548	-0.691	467	1
miR-155-3p	L2HGDH	D1	The citric acid (TCA) cycle and respiratory electron transport	0.960986	0.980923	-0.520548	-0.691	467	1
miR-155-3p	MRPL19	D1	Mitochondrial translation	0.975	0.989752	0.513699	0.697218	506	1
miR-155-3p	MRPL19	D1	Mitochondrial translation elongation	0.975	0.989752	0.513699	0.697218	506	1
miR-155-3p	MRPL19	D1	Mitochondrial translation initiation	0.975	0.989752	0.513699	0.697218	506	1
miR-155-3p	MRPL19	D1	Mitochondrial translation termination	0.975	0.989752	0.513699	0.697218	506	1
miR-155-3p	HNRNPK|NUP133	D1	HCMV Late Events	0.981273	0.993388	0.368374	0.562726	523	2
miR-155-3p	HNRNPK|NUP133	D1	SUMOylation of RNA binding proteins	0.981273	0.993388	0.368374	0.562726	523	2
miR-155-3p	CLIP1|RANGAP1|DYNC1I2|CEP70	D1	M Phase	0.985554	0.994938	0.227863	0.492408	613	6
miR-155-3p	CLIP1|RANGAP1|DYNC1I2|CEP70	D1	Mitotic Prometaphase	0.985554	0.994938	0.227863	0.492408	613	6
miR-155-3p	NUP133|RANGAP1	D1	Host Interactions of HIV factors	0.99359	0.994938	-0.317241	-0.498818	464	2
miR-155-3p	NUP133|RANGAP1	D1	Interactions of Rev with host cellular proteins	0.99359	0.994938	-0.317241	-0.498818	464	2
miR-155-3p	NUP133|RANGAP1	D1	Nuclear Envelope (NE) Reassembly	0.99359	0.994938	-0.317241	-0.498818	464	2
miR-155-3p	NUP133|RANGAP1	D1	Postmitotic nuclear pore complex (NPC) reformation	0.99359	0.994938	-0.317241	-0.498818	464	2
miR-155-3p	NUP133|RANGAP1	D1	Rev-mediated nuclear export of HIV RNA	0.99359	0.994938	-0.317241	-0.498818	464	2
miR-155-3p	NUP133|RANGAP1	D1	SUMOylation of DNA replication proteins	0.99359	0.994938	-0.317241	-0.498818	464	2
miR-155-3p	NUP133|HNRNPF|HNRNPK	D1	Processing of Capped Intron-Containing Pre-mRNA	0.995327	0.995327	-0.263889	-0.487954	425	3
miR-3620	GP1BA|E2F3|ARPC1A	D1	Disease	0.0140105	0.813863	0.831136	1.59978	7	4
miR-3620	GP1BA	D1	Defective F9 activation	0.0448598	0.813863	0.984375	1.34032	23	1
miR-3620	GP1BA	D1	Defective factor IX causes hemophilia B	0.0448598	0.813863	0.984375	1.34032	23	1
miR-3620	GP1BA	D1	Defects of contact activation system (CAS) and kallikrein/kinin system (KKS)	0.0448598	0.813863	0.984375	1.34032	23	1
miR-3620	GP1BA	D1	Diseases of hemostasis	0.0448598	0.813863	0.984375	1.34032	23	1
miR-3620	GP1BA	D1	Formation of Fibrin Clot (Clotting Cascade)	0.0448598	0.813863	0.984375	1.34032	23	1
miR-3620	GP1BA	D1	GP1b-IX-V activation signalling	0.0448598	0.813863	0.984375	1.34032	23	1
miR-3620	GP1BA	D1	Intrinsic Pathway of Fibrin Clot Formation	0.0448598	0.813863	0.984375	1.34032	23	1
miR-3620	GP1BA	D1	Platelet Adhesion to exposed collagen	0.0448598	0.813863	0.984375	1.34032	23	1
miR-3620	GP1BA	D1	Platelet Aggregation (Plug Formation)	0.0448598	0.813863	0.984375	1.34032	23	1
miR-3620	SYNGAP1	D1	MAPK family signaling cascades	0.0681818	0.813863	-0.984375	-1.36233	32	1
miR-3620	SYNGAP1	D1	MAPK1/MAPK3 signaling	0.0681818	0.813863	-0.984375	-1.36233	32	1
miR-3620	SYNGAP1	D1	RAF/MAP kinase cascade	0.0681818	0.813863	-0.984375	-1.36233	32	1
miR-3620	SYNGAP1	D1	Regulation of RAS by GAPs	0.0681818	0.813863	-0.984375	-1.36233	32	1
miR-3620	PFN2	D1	RHO GTPases Activate Formins	0.123967	0.813863	-0.953125	-1.31908	59	1
miR-3620	PFN2	D1	Signaling by ROBO receptors	0.123967	0.813863	-0.953125	-1.31908	59	1
miR-3620	E2F3|CCND2	D1	Aberrant regulation of mitotic cell cycle due to RB1 defects	0.132743	0.813863	0.840305	1.28588	74	2
miR-3620	E2F3|CCND2	D1	Aberrant regulation of mitotic G1/S transition in cancer due to RB1 defects	0.132743	0.813863	0.840305	1.28588	74	2
miR-3620	E2F3|CCND2	D1	Cell Cycle, Mitotic	0.132743	0.813863	0.840305	1.28588	74	2
miR-3620	E2F3|CCND2	D1	Cyclin D associated events in G1	0.132743	0.813863	0.840305	1.28588	74	2
miR-3620	E2F3|CCND2	D1	Defective binding of RB1 mutants to E2F1,(E2F2, E2F3)	0.132743	0.813863	0.840305	1.28588	74	2
miR-3620	E2F3|CCND2	D1	Diseases of mitotic cell cycle	0.132743	0.813863	0.840305	1.28588	74	2
miR-3620	E2F3|CCND2	D1	G1 Phase	0.132743	0.813863	0.840305	1.28588	74	2
miR-3620	E2F3|CCND2	D1	Mitotic G1 phase and G1/S transition	0.132743	0.813863	0.840305	1.28588	74	2
miR-3620	POU2F1|POLR3K	D1	RNA Polymerase III Abortive And Retractive Initiation	0.178761	0.813863	0.808473	1.23717	100	2
miR-3620	POU2F1|POLR3K	D1	RNA Polymerase III Transcription	0.178761	0.813863	0.808473	1.23717	100	2
miR-3620	POU2F1|POLR3K	D1	RNA Polymerase III Transcription Initiation	0.178761	0.813863	0.808473	1.23717	100	2
miR-3620	POU2F1|POLR3K	D1	RNA Polymerase III Transcription Initiation From Type 3 Promoter	0.178761	0.813863	0.808473	1.23717	100	2
miR-3620	MTF1|MED22	D1	PPARA activates gene expression	0.19115	0.813863	0.801205	1.22605	107	2
miR-3620	MTF1|MED22	D1	Regulation of lipid metabolism by PPARalpha	0.19115	0.813863	0.801205	1.22605	107	2
miR-3620	MTF1	D1	Activation of gene expression by SREBF (SREBP)	0.201869	0.813863	0.921875	1.25522	107	1
miR-3620	MTF1	D1	Metabolism of steroids	0.201869	0.813863	0.921875	1.25522	107	1
miR-3620	MTF1	D1	MTF1 activates gene expression	0.201869	0.813863	0.921875	1.25522	107	1
miR-3620	MTF1	D1	Regulation of cholesterol biosynthesis by SREBP (SREBF)	0.201869	0.813863	0.921875	1.25522	107	1
miR-3620	MTF1	D1	Response to metal ions	0.201869	0.813863	0.921875	1.25522	107	1
miR-3620	MTF1|E2F3	D1	Cellular responses to stimuli	0.206714	0.813863	0.710821	1.22646	116	3
miR-3620	E2F3	D1	Assembly of the pre-replicative complex	0.220561	0.813863	0.90625	1.23394	117	1
miR-3620	E2F3	D1	CDC6 association with the ORC:origin complex	0.220561	0.813863	0.90625	1.23394	117	1
miR-3620	E2F3	D1	Cellular Senescence	0.220561	0.813863	0.90625	1.23394	117	1
miR-3620	E2F3	D1	DNA Replication	0.220561	0.813863	0.90625	1.23394	117	1
miR-3620	E2F3	D1	DNA Replication Pre-Initiation	0.220561	0.813863	0.90625	1.23394	117	1
miR-3620	E2F3	D1	G2 Phase	0.220561	0.813863	0.90625	1.23394	117	1
miR-3620	E2F3	D1	Mitotic G2-G2/M phases	0.220561	0.813863	0.90625	1.23394	117	1
miR-3620	E2F3	D1	Oncogene Induced Senescence	0.220561	0.813863	0.90625	1.23394	117	1
miR-3620	E2F3	D1	Oxidative Stress Induced Senescence	0.220561	0.813863	0.90625	1.23394	117	1
miR-3620	E2F3	D1	Pre-NOTCH Expression and Processing	0.220561	0.813863	0.90625	1.23394	117	1
miR-3620	E2F3	D1	Pre-NOTCH Transcription and Translation	0.220561	0.813863	0.90625	1.23394	117	1
miR-3620	E2F3	D1	Signaling by NOTCH	0.220561	0.813863	0.90625	1.23394	117	1
miR-3620	CTSF	D1	MHC class II antigen presentation	0.229339	0.813863	-0.890625	-1.23258	110	1
miR-3620	ARPC1A|POLR3K	D1	Innate Immune System	0.254867	0.813863	0.773726	1.184	143	2
miR-3620	MYL4	D1	Muscle contraction	0.274766	0.813863	0.875	1.19139	146	1
miR-3620	MYL4	D1	Striated Muscle Contraction	0.274766	0.813863	0.875	1.19139	146	1
miR-3620	SNRNP25	D1	mRNA Splicing	0.278926	0.813863	-0.859375	-1.18934	134	1
miR-3620	SNRNP25	D1	mRNA Splicing - Minor Pathway	0.278926	0.813863	-0.859375	-1.18934	134	1
miR-3620	SNRNP25	D1	Processing of Capped Intron-Containing Pre-mRNA	0.278926	0.813863	-0.859375	-1.18934	134	1
miR-3620	GP1BA|VEGFB	D1	Hemostasis	0.299115	0.813863	0.749508	1.14694	168	2
miR-3620	GP1BA|VEGFB	D1	Platelet activation, signaling and aggregation	0.299115	0.813863	0.749508	1.14694	168	2
miR-3620	WDR5	D1	Activation of anterior HOX genes in hindbrain development during early embryogenesis	0.305785	0.813863	-0.84375	-1.16771	147	1
miR-3620	WDR5	D1	Activation of HOX genes during differentiation	0.305785	0.813863	-0.84375	-1.16771	147	1
miR-3620	WDR5	D1	Chromatin modifying enzymes	0.305785	0.813863	-0.84375	-1.16771	147	1
miR-3620	WDR5	D1	Chromatin organization	0.305785	0.813863	-0.84375	-1.16771	147	1
miR-3620	WDR5	D1	HATs acetylate histones	0.305785	0.813863	-0.84375	-1.16771	147	1
miR-3620	WDR5	D1	Neddylation	0.305785	0.813863	-0.84375	-1.16771	147	1
miR-3620	WDR5	D1	PKMTs methylate histone lysines	0.305785	0.813863	-0.84375	-1.16771	147	1
miR-3620	WDR5	D1	RMTs methylate histone arginines	0.305785	0.813863	-0.84375	-1.16771	147	1
miR-3620	POU2F1	D1	Cytokine Signaling in Immune system	0.308411	0.813863	0.859375	1.17012	164	1
miR-3620	POU2F1	D1	ESR-mediated signaling	0.308411	0.813863	0.859375	1.17012	164	1
miR-3620	POU2F1	D1	Estrogen-dependent gene expression	0.308411	0.813863	0.859375	1.17012	164	1
miR-3620	POU2F1	D1	Interleukin-4 and Interleukin-13 signaling	0.308411	0.813863	0.859375	1.17012	164	1
miR-3620	POU2F1	D1	RNA polymerase II transcribes snRNA genes	0.308411	0.813863	0.859375	1.17012	164	1
miR-3620	POU2F1	D1	Signaling by Interleukins	0.308411	0.813863	0.859375	1.17012	164	1
miR-3620	POU2F1	D1	Signaling by Nuclear Receptors	0.308411	0.813863	0.859375	1.17012	164	1
miR-3620	ARPC1A	D1	Clathrin-mediated endocytosis	0.366355	0.831467	0.828125	1.12757	195	1
miR-3620	ARPC1A	D1	EPH-Ephrin signaling	0.366355	0.831467	0.828125	1.12757	195	1
miR-3620	ARPC1A	D1	EPHB-mediated forward signaling	0.366355	0.831467	0.828125	1.12757	195	1
miR-3620	ARPC1A	D1	Fcgamma receptor (FCGR) dependent phagocytosis	0.366355	0.831467	0.828125	1.12757	195	1
miR-3620	ARPC1A	D1	FCGR3A-mediated phagocytosis	0.366355	0.831467	0.828125	1.12757	195	1
miR-3620	ARPC1A	D1	Infectious disease	0.366355	0.831467	0.828125	1.12757	195	1
miR-3620	ARPC1A	D1	Leishmania infection	0.366355	0.831467	0.828125	1.12757	195	1
miR-3620	ARPC1A	D1	Leishmania phagocytosis	0.366355	0.831467	0.828125	1.12757	195	1
miR-3620	ARPC1A	D1	Parasite infection	0.366355	0.831467	0.828125	1.12757	195	1
miR-3620	ARPC1A	D1	Regulation of actin dynamics for phagocytic cup formation	0.366355	0.831467	0.828125	1.12757	195	1
miR-3620	ARPC1A	D1	RHO GTPases Activate WASPs and WAVEs	0.366355	0.831467	0.828125	1.12757	195	1
miR-3620	GP1BA|POU2F1	D1	Gene expression (Transcription)	0.367596	0.831467	0.506218	1.09934	210	6
miR-3620	E2F3|DKC1|CCND2	D1	Cell Cycle	0.392226	0.865946	0.631488	1.08958	221	3
miR-3620	GP1BA|POU2F1	D1	RNA Polymerase II Transcription	0.415929	0.865946	0.516865	1.06337	234	5
miR-3620	WDR5|MRPL45|SSR3|TMED9|GALNT10	D1	Metabolism of proteins	0.433107	0.865946	-0.45	-1.0167	190	5
miR-3620	GP1BA|CCND2	D1	Transcriptional regulation by RUNX1	0.439929	0.865946	0.612335	1.05653	248	3
miR-3620	GSTM4	D1	Biological oxidations	0.444215	0.865946	-0.78125	-1.08121	214	1
miR-3620	GSTM4	D1	Biosynthesis of DHA-derived SPMs	0.444215	0.865946	-0.78125	-1.08121	214	1
miR-3620	GSTM4	D1	Biosynthesis of DHA-derived sulfido conjugates	0.444215	0.865946	-0.78125	-1.08121	214	1
miR-3620	GSTM4	D1	Biosynthesis of maresin conjugates in tissue regeneration (MCTR)	0.444215	0.865946	-0.78125	-1.08121	214	1
miR-3620	GSTM4	D1	Biosynthesis of specialized proresolving mediators (SPMs)	0.444215	0.865946	-0.78125	-1.08121	214	1
miR-3620	GSTM4	D1	Glutathione conjugation	0.444215	0.865946	-0.78125	-1.08121	214	1
miR-3620	GSTM4	D1	Phase II - Conjugation of compounds	0.444215	0.865946	-0.78125	-1.08121	214	1
miR-3620	TRIB1	D1	NGF-stimulated transcription	0.454206	0.865946	0.78125	1.06375	242	1
miR-3620	TRIB1	D1	Nuclear Events (kinase and transcription factor activation)	0.454206	0.865946	0.78125	1.06375	242	1
miR-3620	USP46	D1	Circadian Clock	0.464876	0.865946	-0.765625	-1.05959	224	1
miR-3620	USP46	D1	Heme signaling	0.464876	0.865946	-0.765625	-1.05959	224	1
miR-3620	USP46	D1	Mitochondrial biogenesis	0.464876	0.865946	-0.765625	-1.05959	224	1
miR-3620	USP46	D1	Organelle biogenesis and maintenance	0.464876	0.865946	-0.765625	-1.05959	224	1
miR-3620	USP46	D1	Transcriptional activation of mitochondrial biogenesis	0.464876	0.865946	-0.765625	-1.05959	224	1
miR-3620	PFN2|WDR5	D1	Developmental Biology	0.475973	0.878008	-0.48695	-0.996074	207	4
miR-3620	GP1BA	D1	Generic Transcription Pathway	0.52014	0.902486	0.513793	0.988953	296	4
miR-3620	VEGFB	D1	Platelet degranulation	0.530992	0.902486	-0.734375	-1.01634	256	1
miR-3620	VEGFB	D1	Response to elevated platelet cytosolic Ca2+	0.530992	0.902486	-0.734375	-1.01634	256	1
miR-3620	VEGFB	D1	Signaling by VEGF	0.530992	0.902486	-0.734375	-1.01634	256	1
miR-3620	VEGFB	D1	VEGF binds to VEGFR leading to receptor dimerization	0.530992	0.902486	-0.734375	-1.01634	256	1
miR-3620	VEGFB	D1	VEGF ligand-receptor interactions	0.530992	0.902486	-0.734375	-1.01634	256	1
miR-3620	POU2F1|ARPC1A|PDCD1LG2	D1	Immune System	0.536283	0.902486	0.461464	0.949389	302	5
miR-3620	PDCD1LG2	D1	Costimulation by the CD28 family	0.538318	0.902486	0.734375	0.99992	287	1
miR-3620	PDCD1LG2	D1	PD-1 signaling	0.538318	0.902486	0.734375	0.99992	287	1
miR-3620	TRIB1|DNAL4	D1	Signaling by NTRK1 (TRKA)	0.545133	0.902486	0.641343	0.981419	307	2
miR-3620	TRIB1|DNAL4	D1	Signaling by NTRKs	0.545133	0.902486	0.641343	0.981419	307	2
miR-3620	GPSM3	D1	G alpha (i) signalling events	0.566355	0.902486	0.71875	0.978645	302	1
miR-3620	MRPL45|SSR3	D1	Translation	0.575281	0.902486	-0.571429	-0.918327	255	2
miR-3620	GP1BA	D1	RUNX1 regulates genes involved in megakaryocyte differentiation and platelet function	0.582301	0.902486	0.633496	0.96941	328	2
miR-3620	LRP12	D1	Metabolism of fat-soluble vitamins	0.607477	0.902486	0.703125	0.957371	324	1
miR-3620	LRP12	D1	Metabolism of vitamins and cofactors	0.607477	0.902486	0.703125	0.957371	324	1
miR-3620	LRP12	D1	Retinoid metabolism and transport	0.607477	0.902486	0.703125	0.957371	324	1
miR-3620	LRP12	D1	Sensory Perception	0.607477	0.902486	0.703125	0.957371	324	1
miR-3620	LRP12	D1	Visual phototransduction	0.607477	0.902486	0.703125	0.957371	324	1
miR-3620	ARPC1A|TMED9	D1	Membrane Trafficking	0.619469	0.902486	0.60899	0.931909	349	2
miR-3620	ARPC1A|TMED9	D1	Vesicle-mediated transport	0.619469	0.902486	0.60899	0.931909	349	2
miR-3620	FAHD1	D1	Citric acid cycle (TCA cycle)	0.628037	0.902486	0.6875	0.936096	335	1
miR-3620	FAHD1	D1	Pyruvate metabolism and Citric Acid (TCA) cycle	0.628037	0.902486	0.6875	0.936096	335	1
miR-3620	FAHD1	D1	The citric acid (TCA) cycle and respiratory electron transport	0.628037	0.902486	0.6875	0.936096	335	1
miR-3620	E2F3|POU2F1|ARPC1A|TRIB1|GPSM3	D1	Signal Transduction	0.644262	0.902486	0.314664	0.841646	392	11
miR-3620	MTF1|LRP12|FAHD1|PCBD1|SLC25A20|DHRS7B|MED22	D1	Metabolism	0.647059	0.902486	0.353489	0.842342	362	8
miR-3620	DKC1	D1	Chromosome Maintenance	0.659813	0.902486	0.671875	0.914821	352	1
miR-3620	DKC1	D1	Extension of Telomeres	0.659813	0.902486	0.671875	0.914821	352	1
miR-3620	DKC1	D1	rRNA modification in the nucleus and cytosol	0.659813	0.902486	0.671875	0.914821	352	1
miR-3620	DKC1	D1	rRNA processing	0.659813	0.902486	0.671875	0.914821	352	1
miR-3620	DKC1	D1	rRNA processing in the nucleus and cytosol	0.659813	0.902486	0.671875	0.914821	352	1
miR-3620	DKC1	D1	Telomere Extension By Telomerase	0.659813	0.902486	0.671875	0.914821	352	1
miR-3620	DKC1	D1	Telomere Maintenance	0.659813	0.902486	0.671875	0.914821	352	1
miR-3620	PYGO2	D1	Deactivation of the beta-catenin transactivating complex	0.67562	0.902486	-0.640625	-0.886596	326	1
miR-3620	PYGO2	D1	Formation of the beta-catenin:TCF transactivating complex	0.67562	0.902486	-0.640625	-0.886596	326	1
miR-3620	PYGO2	D1	Signaling by WNT	0.67562	0.902486	-0.640625	-0.886596	326	1
miR-3620	PYGO2	D1	TCF dependent signaling in response to WNT	0.67562	0.902486	-0.640625	-0.886596	326	1
miR-3620	SNRNP25	D1	Metabolism of RNA	0.698876	0.902486	-0.497668	-0.799789	310	2
miR-3620	GPSM3|FFAR3	D1	GPCR downstream signalling	0.706195	0.902486	0.571429	0.874431	398	2
miR-3620	GPSM3|FFAR3	D1	Signaling by GPCR	0.706195	0.902486	0.571429	0.874431	398	2
miR-3620	E2F3	D1	Cellular responses to stress	0.707965	0.902486	0.55633	0.851327	399	2
miR-3620	MRPL45	D1	Mitochondrial translation	0.710744	0.902486	-0.625	-0.864971	343	1
miR-3620	MRPL45	D1	Mitochondrial translation elongation	0.710744	0.902486	-0.625	-0.864971	343	1
miR-3620	MRPL45	D1	Mitochondrial translation initiation	0.710744	0.902486	-0.625	-0.864971	343	1
miR-3620	MRPL45	D1	Mitochondrial translation termination	0.710744	0.902486	-0.625	-0.864971	343	1
miR-3620	PFN2	D1	Axon guidance	0.730337	0.902486	-0.485932	-0.780928	324	2
miR-3620	PFN2	D1	Nervous system development	0.730337	0.902486	-0.485932	-0.780928	324	2
miR-3620	PFN2	D1	RHO GTPase Effectors	0.730337	0.902486	-0.485932	-0.780928	324	2
miR-3620	PFN2	D1	Signaling by Rho GTPases	0.730337	0.902486	-0.485932	-0.780928	324	2
miR-3620	PFN2	D1	Signaling by Rho GTPases, Miro GTPases and RHOBTB3	0.730337	0.902486	-0.485932	-0.780928	324	2
miR-3620	CTSF	D1	Adaptive Immune System	0.734831	0.902486	-0.483644	-0.77725	326	2
miR-3620	WDR5|TMED9|GALNT10	D1	Post-translational protein modification	0.736239	0.902486	-0.435484	-0.791531	320	3
miR-3620	MTF1|SLC25A20|DHRS7B|MED22	D1	Metabolism of lipids	0.764602	0.929822	0.367011	0.755067	431	5
miR-3620	POLR3K	D1	Cytosolic sensors of pathogen-associated DNA	0.795455	0.929822	-0.578125	-0.800098	384	1
miR-3620	CCND2	D1	Regulation of RUNX1 Expression and Activity	0.795455	0.929822	-0.59375	-0.821723	384	1
miR-3620	POLR3K	D1	RNA Polymerase III Chain Elongation	0.795455	0.929822	-0.578125	-0.800098	384	1
miR-3620	POLR3K	D1	RNA Polymerase III Transcription Initiation From Type 1 Promoter	0.795455	0.929822	-0.578125	-0.800098	384	1
miR-3620	POLR3K	D1	RNA Polymerase III Transcription Initiation From Type 2 Promoter	0.795455	0.929822	-0.578125	-0.800098	384	1
miR-3620	POLR3K	D1	RNA Polymerase III Transcription Termination	0.795455	0.929822	-0.578125	-0.800098	384	1
miR-3620	PCBD1	D1	Metabolism of amino acids and derivatives	0.807477	0.929822	0.59375	0.808446	431	1
miR-3620	PCBD1	D1	Phenylalanine and tyrosine metabolism	0.807477	0.929822	0.59375	0.808446	431	1
miR-3620	PCBD1	D1	Phenylalanine metabolism	0.807477	0.929822	0.59375	0.808446	431	1
miR-3620	FFAR3	D1	Class A/1 (Rhodopsin-like receptors)	0.841121	0.934579	0.5625	0.765896	449	1
miR-3620	FFAR3	D1	Free fatty acid receptors	0.841121	0.934579	0.5625	0.765896	449	1
miR-3620	FFAR3	D1	G alpha (q) signalling events	0.841121	0.934579	0.5625	0.765896	449	1
miR-3620	FFAR3	D1	GPCR ligand binding	0.841121	0.934579	0.5625	0.765896	449	1
miR-3620	GALNT10	D1	O-linked glycosylation	0.841121	0.934579	0.578125	0.787171	449	1
miR-3620	GALNT10	D1	O-linked glycosylation of mucins	0.841121	0.934579	0.578125	0.787171	449	1
miR-3620	DAPK2	D1	Apoptosis	0.871901	0.941257	-0.546875	-0.75685	421	1
miR-3620	DAPK2	D1	Caspase activation via Dependence Receptors in the absence of ligand	0.871901	0.941257	-0.546875	-0.75685	421	1
miR-3620	DAPK2	D1	Caspase activation via extrinsic apoptotic signalling pathway	0.871901	0.941257	-0.546875	-0.75685	421	1
miR-3620	DAPK2	D1	Programmed Cell Death	0.871901	0.941257	-0.546875	-0.75685	421	1
miR-3620	SSR3	D1	SRP-dependent cotranslational protein targeting to membrane	0.871901	0.941257	-0.5625	-0.778474	421	1
miR-3620	TRIB1|DNAL4	D1	Signaling by Receptor Tyrosine Kinases	0.931095	0.988899	0.35209	0.607499	526	3
miR-3620	DNAL4	D1	Retrograde neurotrophin signalling	0.933884	0.988899	-0.53125	-0.735226	451	1
miR-3620	MED22	D1	Transcriptional regulation of white adipocyte differentiation	0.933884	0.988899	-0.515625	-0.713601	451	1
miR-3620	SLC25A20	D1	Carnitine metabolism	0.942056	0.988899	0.53125	0.723347	503	1
miR-3620	SLC25A20	D1	Fatty acid metabolism	0.942056	0.988899	0.53125	0.723347	503	1
miR-3620	DHRS7B	D1	Plasmalogen biosynthesis	0.968224	1	0.515625	0.702072	517	1
miR-3620	DHRS7B	D1	Wax and plasmalogen biosynthesis	0.968224	1	0.515625	0.702072	517	1
miR-3620		D1	Asparagine N-linked glycosylation	1	1	0	0	483	1
miR-3620		D1	COPI-dependent Golgi-to-ER retrograde traffic	1	1	0	0	483	1
miR-3620		D1	COPI-mediated anterograde transport	1	1	0	0	483	1
miR-3620		D1	ER to Golgi Anterograde Transport	1	1	0	0	483	1
miR-3620		D1	Golgi-to-ER retrograde transport	1	1	0	0	483	1
miR-3620		D1	Intra-Golgi and retrograde Golgi-to-ER traffic	1	1	0	0	483	1
miR-3620		D1	Transport to the Golgi and subsequent modification	1	1	0	0	483	1
miR-3671	HSPA8|XRN1|TNPO1	D1	Regulation of mRNA stability by proteins that bind AU-rich elements	0.0043573	0.747225	0.928105	1.66927	1	3
miR-3671	TMEM59	D1	RHOH GTPase cycle	0.00986193	0.747225	0.993548	1.36095	4	1
miR-3671	TMEM59	D1	RND1 GTPase cycle	0.00986193	0.747225	0.993548	1.36095	4	1
miR-3671	PPARA	D1	BMAL1:CLOCK,NPAS2 activates circadian gene expression	0.0141414	0.747225	-1	-1.33861	6	1
miR-3671	PPARA	D1	Heme signaling	0.0141414	0.747225	-1	-1.33861	6	1
miR-3671	PPARA	D1	PPARA activates gene expression	0.0141414	0.747225	-1	-1.33861	6	1
miR-3671	PPARA	D1	Regulation of lipid metabolism by PPARalpha	0.0141414	0.747225	-1	-1.33861	6	1
miR-3671	PPARA	D1	RORA activates gene expression	0.0141414	0.747225	-1	-1.33861	6	1
miR-3671	PPARA	D1	SUMOylation of intracellular receptors	0.0141414	0.747225	-1	-1.33861	6	1
miR-3671	PPARA	D1	Transcriptional regulation of white adipocyte differentiation	0.0141414	0.747225	-1	-1.33861	6	1
miR-3671	SAT1	D1	Interconversion of polyamines	0.025641	0.747225	0.980645	1.34328	12	1
miR-3671	SAT1	D1	Metabolism of polyamines	0.025641	0.747225	0.980645	1.34328	12	1
miR-3671	XRN1|TNPO1	D1	Tristetraprolin (TTP, ZFP36) binds and destabilizes mRNA	0.0309917	0.747225	0.922078	1.47029	14	2
miR-3671	HSPA8	D1	Attenuation phase	0.0374753	0.747225	0.974194	1.33444	18	1
miR-3671	HSPA8	D1	AUF1 (hnRNP D0) binds and destabilizes mRNA	0.0374753	0.747225	0.974194	1.33444	18	1
miR-3671	HSPA8	D1	Chaperone Mediated Autophagy	0.0374753	0.747225	0.974194	1.33444	18	1
miR-3671	HSPA8	D1	CHL1 interactions	0.0374753	0.747225	0.974194	1.33444	18	1
miR-3671	HSPA8	D1	GABA synthesis, release, reuptake and degradation	0.0374753	0.747225	0.974194	1.33444	18	1
miR-3671	HSPA8	D1	Golgi Associated Vesicle Biogenesis	0.0374753	0.747225	0.974194	1.33444	18	1
miR-3671	HSPA8	D1	HSF1-dependent transactivation	0.0374753	0.747225	0.974194	1.33444	18	1
miR-3671	HSPA8	D1	HSP90 chaperone cycle for steroid hormone receptors (SHR) in the presence of ligand	0.0374753	0.747225	0.974194	1.33444	18	1
miR-3671	HSPA8	D1	Late endosomal microautophagy	0.0374753	0.747225	0.974194	1.33444	18	1
miR-3671	HSPA8	D1	Lipophagy	0.0374753	0.747225	0.974194	1.33444	18	1
miR-3671	HSPA8	D1	Lysosome Vesicle Biogenesis	0.0374753	0.747225	0.974194	1.33444	18	1
miR-3671	HSPA8	D1	Neurotransmitter release cycle	0.0374753	0.747225	0.974194	1.33444	18	1
miR-3671	HSPA8	D1	Protein methylation	0.0374753	0.747225	0.974194	1.33444	18	1
miR-3671	HSPA8	D1	trans-Golgi Network Vesicle Budding	0.0374753	0.747225	0.974194	1.33444	18	1
miR-3671	CCNT2|GTF2H3	D1	Formation of HIV elongation complex in the absence of HIV Tat	0.0459559	0.747225	-0.8315	-1.41382	24	3
miR-3671	CCNT2|GTF2H3	D1	Formation of RNA Pol II elongation complex	0.0459559	0.747225	-0.8315	-1.41382	24	3
miR-3671	CCNT2|GTF2H3	D1	HIV Life Cycle	0.0459559	0.747225	-0.8315	-1.41382	24	3
miR-3671	CCNT2|GTF2H3	D1	Late Phase of HIV Life Cycle	0.0459559	0.747225	-0.8315	-1.41382	24	3
miR-3671	CCNT2|GTF2H3	D1	RNA Polymerase II Pre-transcription Events	0.0459559	0.747225	-0.8315	-1.41382	24	3
miR-3671	CCNT2|GTF2H3	D1	RNA Polymerase II Transcription Elongation	0.0459559	0.747225	-0.8315	-1.41382	24	3
miR-3671	CCNT2|GTF2H3	D1	TP53 Regulates Transcription of DNA Repair Genes	0.0459559	0.747225	-0.8315	-1.41382	24	3
miR-3671	CCNT2|GTF2H3	D1	Transcription of the HIV genome	0.0459559	0.747225	-0.8315	-1.41382	24	3
miR-3671	FAM98B	D1	tRNA processing	0.0464646	0.747225	-0.974194	-1.30407	22	1
miR-3671	FAM98B	D1	tRNA processing in the nucleus	0.0464646	0.747225	-0.974194	-1.30407	22	1
miR-3671	TNPO1|LBR	D1	Nuclear Envelope (NE) Reassembly	0.0516529	0.747225	0.895556	1.428	24	2
miR-3671	TNFRSF9	D1	TNFR2 non-canonical NF-kB pathway	0.0525253	0.747225	-0.967742	-1.29543	25	1
miR-3671	TNFRSF9	D1	TNFs bind their physiological receptors	0.0525253	0.747225	-0.967742	-1.29543	25	1
miR-3671	CXCL8|E2F3|TNRC6A|CDK6	D1	Cellular Senescence	0.0545775	0.747225	-0.730171	-1.48795	30	5
miR-3671	STOML2	D1	Mitochondrial calcium ion transport	0.0552268	0.747225	0.96129	1.31676	27	1
miR-3671	STOML2	D1	Processing of SMDT1	0.0552268	0.747225	0.96129	1.31676	27	1
miR-3671	HACD2	D1	Synthesis of very long-chain fatty acyl-CoAs	0.0686869	0.747225	-0.96129	-1.2868	33	1
miR-3671	TOR1B|HSPA8	D1	Clathrin-mediated endocytosis	0.0697168	0.747225	0.803252	1.44471	31	3
miR-3671	XRN1	D1	Butyrate Response Factor 1 (BRF1) binds and destabilizes mRNA	0.0710059	0.747225	0.954839	1.30793	35	1
miR-3671	XRN1	D1	Deadenylation-dependent mRNA decay	0.0710059	0.747225	0.954839	1.30793	35	1
miR-3671	XRN1	D1	mRNA decay by 5' to 3' exoribonuclease	0.0710059	0.747225	0.954839	1.30793	35	1
miR-3671	HSPA8|WASF3|BCL2L1|MAP3K7	D1	Innate Immune System	0.0750605	0.747225	0.547578	1.45596	30	9
miR-3671	CCNT2|GTF2H3	D1	HIV Infection	0.0807339	0.747225	-0.736075	-1.37833	43	4
miR-3671	CCNT2	D1	RNA polymerase II transcribes snRNA genes	0.0828283	0.747225	-0.954839	-1.27816	40	1
miR-3671	CCNT2	D1	SMAD2/SMAD3:SMAD4 heterotrimer regulates transcription	0.0828283	0.747225	-0.954839	-1.27816	40	1
miR-3671	CCNT2	D1	Transcriptional activity of SMAD2/SMAD3:SMAD4 heterotrimer	0.0828283	0.747225	-0.954839	-1.27816	40	1
miR-3671	DDX5	D1	SARS-CoV Infections	0.0863971	0.747225	-0.795385	-1.35241	46	3
miR-3671	DEK	D1	B-WICH complex positively regulates rRNA expression	0.0907298	0.747225	0.935484	1.28142	45	1
miR-3671	APPL1	D1	Caspase activation via Dependence Receptors in the absence of ligand	0.0907298	0.747225	0.941935	1.29025	45	1
miR-3671	APPL1	D1	Caspase activation via extrinsic apoptotic signalling pathway	0.0907298	0.747225	0.941935	1.29025	45	1
miR-3671	DEK	D1	Positive epigenetic regulation of rRNA expression	0.0907298	0.747225	0.935484	1.28142	45	1
miR-3671	APPL1|BCL2L1|CYCS	D1	Apoptosis	0.0958606	0.747225	0.777778	1.3989	43	3
miR-3671	APPL1|BCL2L1|CYCS	D1	Programmed Cell Death	0.0958606	0.747225	0.777778	1.3989	43	3
miR-3671	HSPA8|ADCY9	D1	Neuronal System	0.0980392	0.747225	0.77266	1.38969	44	3
miR-3671	HSPA8|ADCY9	D1	Transmission across Chemical Synapses	0.0980392	0.747225	0.77266	1.38969	44	3
miR-3671	PPARA|DDX5	D1	SUMO E3 ligases SUMOylate target proteins	0.104505	0.747225	-0.637095	-1.38381	57	6
miR-3671	PPARA|DDX5	D1	SUMOylation	0.104505	0.747225	-0.637095	-1.38381	57	6
miR-3671	ADCY9|WASF3	D1	Leishmania infection	0.105372	0.747225	0.850649	1.35639	50	2
miR-3671	WDR75	D1	rRNA modification in the nucleus and cytosol	0.109091	0.747225	-0.941935	-1.26089	53	1
miR-3671	E2F3|TNRC6A|CDK6	D1	Oxidative Stress Induced Senescence	0.112132	0.747225	-0.777778	-1.32247	60	3
miR-3671	SOD2	D1	Deregulated CDK5 triggers multiple neurodegenerative pathways in Alzheimer's disease models	0.112426	0.747225	0.929032	1.27258	56	1
miR-3671	SOD2	D1	Diseases of programmed cell death	0.112426	0.747225	0.929032	1.27258	56	1
miR-3671	SOD2	D1	FOXO-mediated transcription	0.112426	0.747225	0.929032	1.27258	56	1
miR-3671	SOD2	D1	FOXO-mediated transcription of oxidative stress, metabolic and neuronal genes	0.112426	0.747225	0.929032	1.27258	56	1
miR-3671	SOD2	D1	Gene and protein expression by JAK-STAT signaling after Interleukin-12 stimulation	0.112426	0.747225	0.929032	1.27258	56	1
miR-3671	SOD2	D1	Interleukin-12 family signaling	0.112426	0.747225	0.929032	1.27258	56	1
miR-3671	SOD2	D1	Interleukin-12 signaling	0.112426	0.747225	0.929032	1.27258	56	1
miR-3671	SOD2	D1	Neurodegenerative Diseases	0.112426	0.747225	0.929032	1.27258	56	1
miR-3671	GTF2H3	D1	Dual Incision in GG-NER	0.117172	0.747225	-0.935484	-1.25225	57	1
miR-3671	GTF2H3	D1	Formation of Incision Complex in GG-NER	0.117172	0.747225	-0.935484	-1.25225	57	1
miR-3671	GTF2H3	D1	Formation of the Early Elongation Complex	0.117172	0.747225	-0.935484	-1.25225	57	1
miR-3671	GTF2H3	D1	Formation of the HIV-1 Early Elongation Complex	0.117172	0.747225	-0.935484	-1.25225	57	1
miR-3671	GTF2H3	D1	Global Genome Nucleotide Excision Repair (GG-NER)	0.117172	0.747225	-0.935484	-1.25225	57	1
miR-3671	GTF2H3	D1	HIV Transcription Initiation	0.117172	0.747225	-0.935484	-1.25225	57	1
miR-3671	GTF2H3	D1	mRNA Capping	0.117172	0.747225	-0.935484	-1.25225	57	1
miR-3671	GTF2H3	D1	Negative epigenetic regulation of rRNA expression	0.117172	0.747225	-0.935484	-1.25225	57	1
miR-3671	GTF2H3	D1	NoRC negatively regulates rRNA expression	0.117172	0.747225	-0.935484	-1.25225	57	1
miR-3671	GTF2H3	D1	RNA Pol II CTD phosphorylation and interaction with CE	0.117172	0.747225	-0.935484	-1.25225	57	1
miR-3671	GTF2H3	D1	RNA Pol II CTD phosphorylation and interaction with CE during HIV infection	0.117172	0.747225	-0.935484	-1.25225	57	1
miR-3671	GTF2H3	D1	RNA Polymerase I Promoter Clearance	0.117172	0.747225	-0.935484	-1.25225	57	1
miR-3671	GTF2H3	D1	RNA Polymerase I Promoter Escape	0.117172	0.747225	-0.935484	-1.25225	57	1
miR-3671	GTF2H3	D1	RNA Polymerase I Transcription	0.117172	0.747225	-0.935484	-1.25225	57	1
miR-3671	GTF2H3	D1	RNA Polymerase I Transcription Initiation	0.117172	0.747225	-0.935484	-1.25225	57	1
miR-3671	GTF2H3	D1	RNA Polymerase I Transcription Termination	0.117172	0.747225	-0.935484	-1.25225	57	1
miR-3671	GTF2H3	D1	RNA Polymerase II HIV Promoter Escape	0.117172	0.747225	-0.935484	-1.25225	57	1
miR-3671	GTF2H3	D1	RNA Polymerase II Promoter Escape	0.117172	0.747225	-0.935484	-1.25225	57	1
miR-3671	GTF2H3	D1	RNA Polymerase II Transcription Initiation	0.117172	0.747225	-0.935484	-1.25225	57	1
miR-3671	GTF2H3	D1	RNA Polymerase II Transcription Initiation And Promoter Clearance	0.117172	0.747225	-0.935484	-1.25225	57	1
miR-3671	GTF2H3	D1	RNA Polymerase II Transcription Pre-Initiation And Promoter Opening	0.117172	0.747225	-0.935484	-1.25225	57	1
miR-3671	TNRC6A|CDK6|CBFB|CSNK2A1|YAF2	D1	Transcriptional regulation by RUNX1	0.121479	0.747225	-0.668874	-1.36304	68	5
miR-3671	SCD	D1	NR1H2 & NR1H3 regulate gene expression linked to lipogenesis	0.128205	0.747225	0.922581	1.26374	64	1
miR-3671	APLP2|PDIA6|QSOX1	D1	Post-translational protein phosphorylation	0.12854	0.747225	0.745227	1.34035	58	3
miR-3671	APLP2|PDIA6|QSOX1	D1	Regulation of Insulin-like Growth Factor (IGF) transport and uptake by Insulin-like Growth Factor Binding Proteins (IGFBPs)	0.12854	0.747225	0.745227	1.34035	58	3
miR-3671	DDX5|TNRC6A|CBFB|SMC1A	D1	ESR-mediated signaling	0.130275	0.747225	-0.703947	-1.31817	70	4
miR-3671	DDX5|TNRC6A|CBFB|SMC1A	D1	Estrogen-dependent gene expression	0.130275	0.747225	-0.703947	-1.31817	70	4
miR-3671	E2F3	D1	DNA Replication	0.131021	0.747225	-0.840316	-1.27009	67	2
miR-3671	DDX5	D1	Replication of the SARS-CoV-1 genome	0.131021	0.747225	-0.841582	-1.272	67	2
miR-3671	DDX5	D1	Replication of the SARS-CoV-2 genome	0.131021	0.747225	-0.841582	-1.272	67	2
miR-3671	DDX5	D1	SARS-CoV-1 Genome Replication and Transcription	0.131021	0.747225	-0.841582	-1.272	67	2
miR-3671	DDX5	D1	SARS-CoV-1 Infection	0.131021	0.747225	-0.841582	-1.272	67	2
miR-3671	DDX5	D1	SARS-CoV-2 Genome Replication and Transcription	0.131021	0.747225	-0.841582	-1.272	67	2
miR-3671	DDX5	D1	SARS-CoV-2 Infection	0.131021	0.747225	-0.841582	-1.272	67	2
miR-3671	CXCL8	D1	Unfolded Protein Response (UPR)	0.131021	0.747225	-0.839859	-1.2694	67	2
miR-3671	E2F3|TNRC6A|CDK6	D1	Oncogene Induced Senescence	0.137615	0.747225	-0.700098	-1.31096	74	4
miR-3671	USP15|PPP1CB	D1	Downregulation of TGF-beta receptor signaling	0.140496	0.747225	0.824675	1.31498	67	2
miR-3671	BCL2L1|PPP1CB	D1	MAPK1/MAPK3 signaling	0.140496	0.747225	0.824675	1.31498	67	2
miR-3671	BCL2L1|PPP1CB	D1	RAF/MAP kinase cascade	0.140496	0.747225	0.824675	1.31498	67	2
miR-3671	USP15|PPP1CB	D1	TGF-beta receptor signaling activates SMADs	0.140496	0.747225	0.824675	1.31498	67	2
miR-3671	TMEM59|WASF3|PPP1CB|NHS	D1	Signaling by Rho GTPases	0.143519	0.747225	0.536686	1.37031	61	8
miR-3671	TMEM59|WASF3|PPP1CB|NHS	D1	Signaling by Rho GTPases, Miro GTPases and RHOBTB3	0.143519	0.747225	0.536686	1.37031	61	8
miR-3671	CXCL8	D1	ATF4 activates genes in response to endoplasmic reticulum stress	0.145455	0.747225	-0.922581	-1.23498	71	1
miR-3671	CXCL8	D1	Chemokine receptors bind chemokines	0.145455	0.747225	-0.922581	-1.23498	71	1
miR-3671	CXCL8	D1	Class A/1 (Rhodopsin-like receptors)	0.145455	0.747225	-0.922581	-1.23498	71	1
miR-3671	CXCL8	D1	GPCR ligand binding	0.145455	0.747225	-0.922581	-1.23498	71	1
miR-3671	CXCL8	D1	Interleukin-10 signaling	0.145455	0.747225	-0.922581	-1.23498	71	1
miR-3671	CXCL8	D1	Peptide ligand-binding receptors	0.145455	0.747225	-0.922581	-1.23498	71	1
miR-3671	CXCL8	D1	PERK regulates gene expression	0.145455	0.747225	-0.922581	-1.23498	71	1
miR-3671	TNPO1	D1	Postmitotic nuclear pore complex (NPC) reformation	0.145957	0.747225	0.916129	1.2549	73	1
miR-3671	WASF3|NHS|LBR	D1	RAC1 GTPase cycle	0.145969	0.747225	0.73074	1.31429	66	3
miR-3671	BCAT1	D1	Branched-chain amino acid catabolism	0.165657	0.760303	-0.916129	-1.22634	81	1
miR-3671	TOR1B|HSPA8|SAR1B|TMF1|EXOC2	D1	Membrane Trafficking	0.171149	0.760303	0.457138	1.2442	69	10
miR-3671	TOR1B|HSPA8|SAR1B|TMF1|EXOC2	D1	Vesicle-mediated transport	0.171149	0.760303	0.457138	1.2442	69	10
miR-3671	BCL2L1|MAP3K7	D1	Nucleotide-binding domain, leucine rich repeat containing receptor (NLR) signaling pathways	0.179752	0.760303	0.805195	1.28392	86	2
miR-3671	PPARA|CXCL8|HSPA13|WDR59|E2F3|TNRC6A|CDK6	D1	Cellular responses to stimuli	0.180488	0.760303	-0.465665	-1.26491	110	13
miR-3671	PPARA|CXCL8|HSPA13|WDR59|E2F3|TNRC6A|CDK6	D1	Cellular responses to stress	0.180488	0.760303	-0.465665	-1.26491	110	13
miR-3671	CCNT2|GTF2H3|DDX5	D1	Infectious disease	0.181356	0.760303	-0.531325	-1.29792	106	9
miR-3671	CYP26B1	D1	Defective CYP26B1 causes RHFCA	0.18146	0.760303	0.896774	1.22839	91	1
miR-3671	CYP26B1	D1	Diseases of metabolism	0.18146	0.760303	0.896774	1.22839	91	1
miR-3671	CYP26B1	D1	Metabolic disorders of biological oxidation enzymes	0.18146	0.760303	0.896774	1.22839	91	1
miR-3671	CYP26B1	D1	RA biosynthesis pathway	0.18146	0.760303	0.896774	1.22839	91	1
miR-3671	CYP26B1	D1	Signaling by Retinoic Acid	0.18146	0.760303	0.896774	1.22839	91	1
miR-3671	CYP26B1	D1	Vitamins	0.18146	0.760303	0.896774	1.22839	91	1
miR-3671	TNRC6A|CDK6|CBFB	D1	Regulation of RUNX1 Expression and Activity	0.194853	0.760303	-0.732026	-1.24468	105	3
miR-3671	E2F3|TNRC6A	D1	Pre-NOTCH Expression and Processing	0.196532	0.760303	-0.805195	-1.21701	101	2
miR-3671	E2F3|TNRC6A	D1	Pre-NOTCH Transcription and Translation	0.196532	0.760303	-0.805195	-1.21701	101	2
miR-3671	ADCY9	D1	Activation of GABAB receptors	0.199211	0.760303	0.883871	1.21072	100	1
miR-3671	ADCY9	D1	Adenylate cyclase activating pathway	0.199211	0.760303	0.883871	1.21072	100	1
miR-3671	ADCY9	D1	Adenylate cyclase inhibitory pathway	0.199211	0.760303	0.883871	1.21072	100	1
miR-3671	ADCY9	D1	ADORA2B mediated anti-inflammatory cytokines production	0.199211	0.760303	0.883871	1.21072	100	1
miR-3671	ADCY9	D1	Anti-inflammatory response favouring Leishmania parasite infection	0.199211	0.760303	0.883871	1.21072	100	1
miR-3671	ADCY9	D1	Aquaporin-mediated transport	0.199211	0.760303	0.883871	1.21072	100	1
miR-3671	ADCY9	D1	Ca-dependent events	0.199211	0.760303	0.883871	1.21072	100	1
miR-3671	ADCY9	D1	Calmodulin induced events	0.199211	0.760303	0.883871	1.21072	100	1
miR-3671	ADCY9	D1	CaM pathway	0.199211	0.760303	0.883871	1.21072	100	1
miR-3671	ADCY9	D1	DAG and IP3 signaling	0.199211	0.760303	0.883871	1.21072	100	1
miR-3671	ADCY9	D1	FCGR3A-mediated IL10 synthesis	0.199211	0.760303	0.883871	1.21072	100	1
miR-3671	ADCY9	D1	G alpha (z) signalling events	0.199211	0.760303	0.883871	1.21072	100	1
miR-3671	ADCY9	D1	G-protein mediated events	0.199211	0.760303	0.883871	1.21072	100	1
miR-3671	ADCY9	D1	GABA B receptor activation	0.199211	0.760303	0.883871	1.21072	100	1
miR-3671	ADCY9	D1	GABA receptor activation	0.199211	0.760303	0.883871	1.21072	100	1
miR-3671	ADCY9	D1	Glucagon signaling in metabolic regulation	0.199211	0.760303	0.883871	1.21072	100	1
miR-3671	ADCY9	D1	Hedgehog 'off' state	0.199211	0.760303	0.883871	1.21072	100	1
miR-3671	ADCY9	D1	Integration of energy metabolism	0.199211	0.760303	0.883871	1.21072	100	1
miR-3671	ADCY9	D1	Leishmania parasite growth and survival	0.199211	0.760303	0.883871	1.21072	100	1
miR-3671	ADCY9	D1	Neurotransmitter receptors and postsynaptic signal transmission	0.199211	0.760303	0.883871	1.21072	100	1
miR-3671	ADCY9	D1	Opioid Signalling	0.199211	0.760303	0.883871	1.21072	100	1
miR-3671	ADCY9	D1	PKA activation	0.199211	0.760303	0.883871	1.21072	100	1
miR-3671	ADCY9	D1	PKA activation in glucagon signalling	0.199211	0.760303	0.883871	1.21072	100	1
miR-3671	ADCY9	D1	PKA-mediated phosphorylation of CREB	0.199211	0.760303	0.883871	1.21072	100	1
miR-3671	ADCY9	D1	PLC beta mediated events	0.199211	0.760303	0.883871	1.21072	100	1
miR-3671	ADCY9	D1	Signaling by Hedgehog	0.199211	0.760303	0.883871	1.21072	100	1
miR-3671	ADCY9	D1	Vasopressin regulates renal water homeostasis via Aquaporins	0.199211	0.760303	0.883871	1.21072	100	1
miR-3671	STOML2|ADCY9|SLC6A6|SLC36A1	D1	Transport of small molecules	0.206019	0.781658	0.505778	1.29139	88	8
miR-3671	SLC6A6	D1	Na+/Cl- dependent neurotransmitter transporters	0.213018	0.796262	0.877419	1.20188	107	1
miR-3671	SLC6A6	D1	Transport of bile salts and organic acids, metal ions and amine compounds	0.213018	0.796262	0.877419	1.20188	107	1
miR-3671	SLC6A6|SLC36A1	D1	Amino acid transport across the plasma membrane	0.215686	0.796262	0.691437	1.2436	98	3
miR-3671	SLC6A6|SLC36A1	D1	Transport of inorganic cations/anions and amino acids/oligopeptides	0.215686	0.796262	0.691437	1.2436	98	3
miR-3671	HSPA8|SOD2|BCL2L1|MAP3K7	D1	Signaling by Interleukins	0.218263	0.796262	0.548716	1.25923	97	6
miR-3671	WASF3|PPP1CB|MAD2L1|PAFAH1B1	D1	RHO GTPase Effectors	0.223195	0.796262	0.624844	1.23896	101	4
miR-3671	PPARA	D1	Circadian Clock	0.223507	0.796262	-0.792518	-1.19785	115	2
miR-3671	SOD2|CYCS	D1	Detoxification of Reactive Oxygen Species	0.245868	0.796262	0.772727	1.23214	118	2
miR-3671	BCL2L1|CYCS	D1	Intrinsic Pathway for Apoptosis	0.245868	0.796262	0.772727	1.23214	118	2
miR-3671	TMEM59|WASF3|NHS	D1	RHO GTPase cycle	0.247706	0.796262	0.568646	1.20487	107	5
miR-3671	USP15	D1	UCH proteinases	0.250493	0.796262	0.858065	1.17537	126	1
miR-3671	SLC36A1	D1	Proton-coupled neutral amino acid transporters	0.25641	0.796262	0.851613	1.16653	129	1
miR-3671	WASF3	D1	Fcgamma receptor (FCGR) dependent phagocytosis	0.2643	0.796262	0.845161	1.15769	133	1
miR-3671	WASF3	D1	FCGR3A-mediated phagocytosis	0.2643	0.796262	0.845161	1.15769	133	1
miR-3671	WASF3	D1	Leishmania phagocytosis	0.2643	0.796262	0.845161	1.15769	133	1
miR-3671	WASF3	D1	Parasite infection	0.2643	0.796262	0.845161	1.15769	133	1
miR-3671	WASF3	D1	Regulation of actin dynamics for phagocytic cup formation	0.2643	0.796262	0.845161	1.15769	133	1
miR-3671	WASF3	D1	RHO GTPases Activate WASPs and WAVEs	0.2643	0.796262	0.845161	1.15769	133	1
miR-3671	WASF3	D1	Signaling by VEGF	0.2643	0.796262	0.845161	1.15769	133	1
miR-3671	WASF3	D1	VEGFA-VEGFR2 Pathway	0.2643	0.796262	0.845161	1.15769	133	1
miR-3671	WDR75	D1	Major pathway of rRNA processing in the nucleolus and cytosol	0.267823	0.796262	-0.776057	-1.17297	138	2
miR-3671	WDR75	D1	rRNA processing	0.267823	0.796262	-0.776057	-1.17297	138	2
miR-3671	WDR75	D1	rRNA processing in the nucleus and cytosol	0.267823	0.796262	-0.776057	-1.17297	138	2
miR-3671	PPARA	D1	Cytoprotection by HMOX1	0.268382	0.796262	-0.694147	-1.18027	145	3
miR-3671	WDR59	D1	Amino acids regulate mTORC1	0.268687	0.796262	-0.870968	-1.16589	132	1
miR-3671	WDR59	D1	Cellular response to starvation	0.268687	0.796262	-0.870968	-1.16589	132	1
miR-3671	HSPA8|QSOX1	D1	Neutrophil degranulation	0.272936	0.796262	0.550886	1.16724	118	5
miR-3671	PPARA|HACD2	D1	Metabolism of lipids	0.274411	0.796262	-0.457021	-1.15165	162	10
miR-3671	E2F3	D1	Assembly of the pre-replicative complex	0.282828	0.796262	-0.864516	-1.15725	139	1
miR-3671	E2F3	D1	CDC6 association with the ORC:origin complex	0.282828	0.796262	-0.864516	-1.15725	139	1
miR-3671	E2F3	D1	DNA Replication Pre-Initiation	0.282828	0.796262	-0.864516	-1.15725	139	1
miR-3671	E2F3	D1	G2 Phase	0.282828	0.796262	-0.864516	-1.15725	139	1
miR-3671	E2F3|CDK6	D1	Aberrant regulation of mitotic cell cycle due to RB1 defects	0.283237	0.796262	-0.772727	-1.16793	146	2
miR-3671	E2F3|CDK6	D1	Aberrant regulation of mitotic G1/S transition in cancer due to RB1 defects	0.283237	0.796262	-0.772727	-1.16793	146	2
miR-3671	E2F3|CDK6	D1	Cyclin D associated events in G1	0.283237	0.796262	-0.772727	-1.16793	146	2
miR-3671	E2F3|CDK6	D1	Defective binding of RB1 mutants to E2F1,(E2F2, E2F3)	0.283237	0.796262	-0.772727	-1.16793	146	2
miR-3671	E2F3|CDK6	D1	Diseases of mitotic cell cycle	0.283237	0.796262	-0.772727	-1.16793	146	2
miR-3671	E2F3|CDK6	D1	G1 Phase	0.283237	0.796262	-0.772727	-1.16793	146	2
miR-3671	E2F3|CDK6	D1	Mitotic G1 phase and G1/S transition	0.283237	0.796262	-0.772727	-1.16793	146	2
miR-3671	TNRC6A	D1	Regulation of MECP2 expression and activity	0.283237	0.796262	-0.770927	-1.16521	146	2
miR-3671	CXCL8|CDK6	D1	Senescence-Associated Secretory Phenotype (SASP)	0.283237	0.796262	-0.772727	-1.16793	146	2
miR-3671	BCL2L1	D1	BH3-only proteins associate with and inactivate anti-apoptotic BCL-2 members	0.287968	0.796262	0.832258	1.14002	145	1
miR-3671	BCL2L1	D1	FLT3 signaling in disease	0.287968	0.796262	0.832258	1.14002	145	1
miR-3671	BCL2L1	D1	Inflammasomes	0.287968	0.796262	0.832258	1.14002	145	1
miR-3671	BCL2L1	D1	RAS processing	0.287968	0.796262	0.832258	1.14002	145	1
miR-3671	BCL2L1	D1	Signaling by FLT3 ITD and TKD mutants	0.287968	0.796262	0.832258	1.14002	145	1
miR-3671	BCL2L1	D1	STAT5 activation downstream of FLT3 ITD mutants	0.287968	0.796262	0.832258	1.14002	145	1
miR-3671	BCL2L1	D1	The NLRP1 inflammasome	0.287968	0.796262	0.832258	1.14002	145	1
miR-3671	FAM98B|WDR75|GTF2H3|DDX5	D1	Metabolism of RNA	0.291525	0.796262	-0.469288	-1.14637	171	9
miR-3671	ESCO1|SMC1A	D1	S Phase	0.295956	0.796262	-0.677588	-1.15212	160	3
miR-3671	CCNT2	D1	HIV elongation arrest and recovery	0.300578	0.796262	-0.760039	-1.14876	155	2
miR-3671	CCNT2	D1	Pausing and recovery of HIV elongation	0.300578	0.796262	-0.760039	-1.14876	155	2
miR-3671	DEK|NPM1	D1	Transcriptional regulation by the AP-2 (TFAP2) family of transcription factors	0.301653	0.796262	0.74026	1.18037	145	2
miR-3671	CCNT2|GTF2H3|TNRC6A|CSNK2A1|PTEN|ELOA	D1	Transcriptional Regulation by TP53	0.30339	0.796262	-0.466627	-1.13987	178	9
miR-3671	GTF2H3|HMGN1|RAD52|FAAP24	D1	DNA Repair	0.306306	0.796262	-0.519023	-1.12735	169	6
miR-3671	PPP1CB	D1	Gain-of-function MRAS complexes activate RAF signaling	0.307692	0.796262	0.819355	1.12234	155	1
miR-3671	PPP1CB	D1	RAF activation	0.307692	0.796262	0.819355	1.12234	155	1
miR-3671	PPP1CB	D1	RHO GTPases activate CIT	0.307692	0.796262	0.819355	1.12234	155	1
miR-3671	PPP1CB	D1	RHO GTPases activate PAKs	0.307692	0.796262	0.819355	1.12234	155	1
miR-3671	PPP1CB	D1	RHO GTPases activate PKNs	0.307692	0.796262	0.819355	1.12234	155	1
miR-3671	PPP1CB	D1	RHO GTPases Activate ROCKs	0.307692	0.796262	0.819355	1.12234	155	1
miR-3671	PPP1CB	D1	SHOC2 M1731 mutant abolishes MRAS complex function	0.307692	0.796262	0.819355	1.12234	155	1
miR-3671	PPP1CB	D1	Signaling by MRAS-complex mutants	0.307692	0.796262	0.819355	1.12234	155	1
miR-3671	PPP1CB	D1	Triglyceride catabolism	0.307692	0.796262	0.819355	1.12234	155	1
miR-3671	PPP1CB	D1	Triglyceride metabolism	0.307692	0.796262	0.819355	1.12234	155	1
miR-3671	TMLHE	D1	Carnitine synthesis	0.315152	0.796262	-0.845161	-1.13134	155	1
miR-3671	E2F3|TNRC6A|MIB1	D1	Signaling by NOTCH	0.325368	0.796262	-0.666667	-1.13355	176	3
miR-3671	CBFB|CSNK2A1|YAF2	D1	RUNX1 interacts with co-factors whose precise effect on RUNX1 targets is not known	0.334559	0.796262	-0.660131	-1.12243	181	3
miR-3671	PPARA	D1	Metabolism of steroids	0.341284	0.796262	-0.600039	-1.1236	185	4
miR-3671	HSPA8|CSNK2A1	D1	Autophagy	0.342975	0.796262	0.715617	1.14108	165	2
miR-3671	HSPA8|CSNK2A1	D1	Axon guidance	0.342975	0.796262	0.715617	1.14108	165	2
miR-3671	HSPA8|CSNK2A1	D1	L1CAM interactions	0.342975	0.796262	0.715617	1.14108	165	2
miR-3671	HSPA8|CSNK2A1	D1	Macroautophagy	0.342975	0.796262	0.715617	1.14108	165	2
miR-3671	HSPA8|CSNK2A1	D1	Nervous system development	0.342975	0.796262	0.715617	1.14108	165	2
miR-3671	HSPA8|CSNK2A1	D1	Selective autophagy	0.342975	0.796262	0.715617	1.14108	165	2
miR-3671	MAP3K7	D1	activated TAK1 mediates p38 MAPK activation	0.343195	0.796262	0.8	1.09583	173	1
miR-3671	MAP3K7	D1	Activation of NF-kappaB in B cells	0.343195	0.796262	0.8	1.09583	173	1
miR-3671	MAP3K7	D1	Alpha-protein kinase 1 signaling pathway	0.343195	0.796262	0.8	1.09583	173	1
miR-3671	MAP3K7	D1	C-type lectin receptors (CLRs)	0.343195	0.796262	0.8	1.09583	173	1
miR-3671	MAP3K7	D1	CLEC7A (Dectin-1) signaling	0.343195	0.796262	0.8	1.09583	173	1
miR-3671	MAP3K7	D1	Death Receptor Signalling	0.343195	0.796262	0.8	1.09583	173	1
miR-3671	MAP3K7	D1	Downstream signaling events of B Cell Receptor (BCR)	0.343195	0.796262	0.8	1.09583	173	1
miR-3671	MAP3K7	D1	Fc epsilon receptor (FCERI) signaling	0.343195	0.796262	0.8	1.09583	173	1
miR-3671	MAP3K7	D1	FCERI mediated NF-kB activation	0.343195	0.796262	0.8	1.09583	173	1
miR-3671	MAP3K7	D1	Interleukin-1 signaling	0.343195	0.796262	0.8	1.09583	173	1
miR-3671	MAP3K7	D1	Interleukin-17 signaling	0.343195	0.796262	0.8	1.09583	173	1
miR-3671	MAP3K7	D1	IRAK2 mediated activation of TAK1 complex	0.343195	0.796262	0.8	1.09583	173	1
miR-3671	MAP3K7	D1	IRAK2 mediated activation of TAK1 complex upon TLR7/8 or 9 stimulation	0.343195	0.796262	0.8	1.09583	173	1
miR-3671	MAP3K7	D1	JNK (c-Jun kinases) phosphorylation and activation mediated by activated human TAK1	0.343195	0.796262	0.8	1.09583	173	1
miR-3671	MAP3K7	D1	MAP kinase activation	0.343195	0.796262	0.8	1.09583	173	1
miR-3671	MAP3K7	D1	MyD88 cascade initiated on plasma membrane	0.343195	0.796262	0.8	1.09583	173	1
miR-3671	MAP3K7	D1	MyD88 dependent cascade initiated on endosome	0.343195	0.796262	0.8	1.09583	173	1
miR-3671	MAP3K7	D1	MyD88:MAL(TIRAP) cascade initiated on plasma membrane	0.343195	0.796262	0.8	1.09583	173	1
miR-3671	MAP3K7	D1	NOD1/2 Signaling Pathway	0.343195	0.796262	0.8	1.09583	173	1
miR-3671	MAP3K7	D1	Signaling by the B Cell Receptor (BCR)	0.343195	0.796262	0.8	1.09583	173	1
miR-3671	MAP3K7	D1	TAK1 activates NFkB by phosphorylation and activation of IKKs complex	0.343195	0.796262	0.8	1.09583	173	1
miR-3671	MAP3K7	D1	TICAM1,TRAF6-dependent induction of TAK1 complex	0.343195	0.796262	0.8	1.09583	173	1
miR-3671	MAP3K7	D1	TNF signaling	0.343195	0.796262	0.8	1.09583	173	1
miR-3671	MAP3K7	D1	TNFR1-induced NFkappaB signaling pathway	0.343195	0.796262	0.8	1.09583	173	1
miR-3671	MAP3K7	D1	Toll Like Receptor 10 (TLR10) Cascade	0.343195	0.796262	0.8	1.09583	173	1
miR-3671	MAP3K7	D1	Toll Like Receptor 2 (TLR2) Cascade	0.343195	0.796262	0.8	1.09583	173	1
miR-3671	MAP3K7	D1	Toll Like Receptor 5 (TLR5) Cascade	0.343195	0.796262	0.8	1.09583	173	1
miR-3671	MAP3K7	D1	Toll Like Receptor 7/8 (TLR7/8) Cascade	0.343195	0.796262	0.8	1.09583	173	1
miR-3671	MAP3K7	D1	Toll Like Receptor 9 (TLR9) Cascade	0.343195	0.796262	0.8	1.09583	173	1
miR-3671	MAP3K7	D1	Toll Like Receptor TLR1:TLR2 Cascade	0.343195	0.796262	0.8	1.09583	173	1
miR-3671	MAP3K7	D1	Toll Like Receptor TLR6:TLR2 Cascade	0.343195	0.796262	0.8	1.09583	173	1
miR-3671	MAP3K7	D1	TRAF6 mediated induction of NFkB and MAP kinases upon TLR7/8 or 9 activation	0.343195	0.796262	0.8	1.09583	173	1
miR-3671	MAP3K7	D1	TRAF6-mediated induction of TAK1 complex within TLR4 complex	0.343195	0.796262	0.8	1.09583	173	1
miR-3671	SLC29A1	D1	Transport of nucleosides and free purine and pyrimidine bases across the plasma membrane	0.351515	0.80974	-0.825806	-1.10544	173	1
miR-3671	SLC29A1	D1	Transport of vitamins, nucleosides, and related molecules	0.351515	0.80974	-0.825806	-1.10544	173	1
miR-3671	GTF2H3	D1	Formation of HIV-1 elongation complex containing HIV-1 Tat	0.364162	0.821772	-0.734122	-1.10958	188	2
miR-3671	GTF2H3	D1	HIV Transcription Elongation	0.364162	0.821772	-0.734122	-1.10958	188	2
miR-3671	GTF2H3	D1	Tat-mediated elongation of the HIV-1 transcript	0.364162	0.821772	-0.734122	-1.10958	188	2
miR-3671	CYP4V2	D1	Endogenous sterols	0.365657	0.821772	-0.819355	-1.0968	180	1
miR-3671	CYP4V2	D1	Sensory Perception	0.365657	0.821772	-0.819355	-1.0968	180	1
miR-3671	CYP4V2	D1	The canonical retinoid cycle in rods (twilight vision)	0.365657	0.821772	-0.819355	-1.0968	180	1
miR-3671	CYP4V2	D1	Visual phototransduction	0.365657	0.821772	-0.819355	-1.0968	180	1
miR-3671	TOR1B	D1	Cargo recognition for clathrin-mediated endocytosis	0.376033	0.841834	0.693606	1.10598	181	2
miR-3671	NHS|LBR	D1	RAC2 GTPase cycle	0.380165	0.841834	0.691181	1.10212	183	2
miR-3671	NHS|LBR	D1	RAC3 GTPase cycle	0.380165	0.841834	0.691181	1.10212	183	2
miR-3671	TNRC6A|CBFB	D1	RUNX1 regulates genes involved in megakaryocyte differentiation and platelet function	0.38343	0.841834	-0.727273	-1.09923	198	2
miR-3671	PPP1CB|PAFAH1B1	D1	G2/M Transition	0.38843	0.841834	0.687587	1.09638	187	2
miR-3671	PPP1CB|PAFAH1B1	D1	Regulation of PLK1 Activity at G2/M Transition	0.38843	0.841834	0.687587	1.09638	187	2
miR-3671	TNRC6A|CSNK2A1|PTEN	D1	PIP3 activates AKT signaling	0.393382	0.841834	-0.633987	-1.07798	213	3
miR-3671	TNRC6A|CSNK2A1|PTEN	D1	PTEN Regulation	0.393382	0.841834	-0.633987	-1.07798	213	3
miR-3671	COMMD2|FBXO22	D1	Neddylation	0.396917	0.841834	-0.720779	-1.08942	205	2
miR-3671	TRIM10	D1	Interferon gamma signaling	0.402367	0.841834	0.780645	1.06932	203	1
miR-3671	TRIM10	D1	Interferon Signaling	0.402367	0.841834	0.780645	1.06932	203	1
miR-3671	MAP3K7|TBK1	D1	Interleukin-1 family signaling	0.404959	0.841834	0.678252	1.0815	195	2
miR-3671	MAP3K7|TBK1	D1	MyD88-independent TLR4 cascade	0.404959	0.841834	0.678252	1.0815	195	2
miR-3671	MAP3K7|TBK1	D1	Toll Like Receptor 3 (TLR3) Cascade	0.404959	0.841834	0.678252	1.0815	195	2
miR-3671	MAP3K7|TBK1	D1	Toll Like Receptor 4 (TLR4) Cascade	0.404959	0.841834	0.678252	1.0815	195	2
miR-3671	MAP3K7|TBK1	D1	Toll-like Receptor Cascades	0.404959	0.841834	0.678252	1.0815	195	2
miR-3671	MAP3K7|TBK1	D1	TRIF(TICAM1)-mediated TLR4 signaling	0.404959	0.841834	0.678252	1.0815	195	2
miR-3671	TNRC6A	D1	Competing endogenous RNAs (ceRNAs) regulate PTEN translation	0.410101	0.841834	-0.8	-1.07089	202	1
miR-3671	TNRC6A	D1	Gene Silencing by RNA	0.410101	0.841834	-0.8	-1.07089	202	1
miR-3671	TNRC6A	D1	MAPK6/MAPK4 signaling	0.410101	0.841834	-0.8	-1.07089	202	1
miR-3671	TNRC6A	D1	NR1H3 & NR1H2 regulate gene expression linked to cholesterol transport and efflux	0.410101	0.841834	-0.8	-1.07089	202	1
miR-3671	TNRC6A	D1	Post-transcriptional silencing by small RNAs	0.410101	0.841834	-0.8	-1.07089	202	1
miR-3671	TNRC6A	D1	Transcriptional regulation by small RNAs	0.410101	0.841834	-0.8	-1.07089	202	1
miR-3671	TNRC6A	D1	Transcriptional Regulation by VENTX	0.410101	0.841834	-0.8	-1.07089	202	1
miR-3671	NPM1|DNA2	D1	Chromosome Maintenance	0.411157	0.841834	0.674517	1.07554	198	2
miR-3671	PPARA	D1	Mitochondrial biogenesis	0.415493	0.841834	-0.512164	-1.0437	235	5
miR-3671	TNPO1|CLUAP1	D1	Intraflagellar transport	0.417355	0.841834	0.670354	1.06891	201	2
miR-3671	USP15|MAP3K7	D1	Deubiquitination	0.420479	0.841834	0.581931	1.04665	192	3
miR-3671	USP15|MAP3K7	D1	Ub-specific processing proteases	0.420479	0.841834	0.581931	1.04665	192	3
miR-3671	HSPA8|SOD2|BCL2L1|MAP3K7|TRIM10	D1	Cytokine Signaling in Immune system	0.421296	0.841834	0.396542	1.01249	181	8
miR-3671	CLCN6	D1	Ion channel transport	0.434343	0.841834	-0.787097	-1.05362	214	1
miR-3671	CLCN6	D1	Signaling by BRAF and RAF1 fusions	0.434343	0.841834	-0.787097	-1.05362	214	1
miR-3671	CLCN6	D1	Stimuli-sensing channels	0.434343	0.841834	-0.787097	-1.05362	214	1
miR-3671	WASF3|RNF41	D1	Signaling by Receptor Tyrosine Kinases	0.43595	0.841834	0.656606	1.04699	210	2
miR-3671	GTF2H3|HMGN1	D1	Dual incision in TC-NER	0.43738	0.841834	-0.701299	-1.05997	226	2
miR-3671	GTF2H3|HMGN1	D1	Formation of TC-NER Pre-Incision Complex	0.43738	0.841834	-0.701299	-1.05997	226	2
miR-3671	GTF2H3|HMGN1	D1	Gap-filling DNA repair synthesis and ligation in TC-NER	0.43738	0.841834	-0.701299	-1.05997	226	2
miR-3671	GTF2H3|HMGN1	D1	Nucleotide Excision Repair	0.43738	0.841834	-0.701299	-1.05997	226	2
miR-3671	GTF2H3|HMGN1	D1	Transcription-Coupled Nucleotide Excision Repair (TC-NER)	0.43738	0.841834	-0.701299	-1.05997	226	2
miR-3671	CYCS	D1	Activation of caspases through apoptosome-mediated cleavage	0.439842	0.841834	0.767742	1.05164	222	1
miR-3671	CYCS	D1	Apoptotic factor-mediated response	0.439842	0.841834	0.767742	1.05164	222	1
miR-3671	CYCS	D1	Cytochrome c-mediated apoptotic response	0.439842	0.841834	0.767742	1.05164	222	1
miR-3671	CYCS	D1	Formation of apoptosome	0.439842	0.841834	0.767742	1.05164	222	1
miR-3671	CYCS	D1	Pyroptosis	0.439842	0.841834	0.767742	1.05164	222	1
miR-3671	CYCS	D1	Regulated Necrosis	0.439842	0.841834	0.767742	1.05164	222	1
miR-3671	CYCS	D1	Regulation of the apoptosome activity	0.439842	0.841834	0.767742	1.05164	222	1
miR-3671	CYCS	D1	Release of apoptotic factors from the mitochondria	0.439842	0.841834	0.767742	1.05164	222	1
miR-3671	CYCS	D1	SMAC (DIABLO) binds to IAPs	0.439842	0.841834	0.767742	1.05164	222	1
miR-3671	CYCS	D1	SMAC, XIAP-regulated apoptotic response	0.439842	0.841834	0.767742	1.05164	222	1
miR-3671	CYCS	D1	SMAC(DIABLO)-mediated dissociation of IAP:caspase complexes	0.439842	0.841834	0.767742	1.05164	222	1
miR-3671	ESCO1|SMC1A	D1	Establishment of Sister Chromatid Cohesion	0.441233	0.841998	-0.694805	-1.05016	228	2
miR-3671	TNRC6A|PTEN	D1	Transcriptional Regulation by MECP2	0.443015	0.842904	-0.60863	-1.03486	240	3
miR-3671	CCT2|CSNK2A1	D1	Chaperonin-mediated protein folding	0.447013	0.843052	-0.688312	-1.04034	231	2
miR-3671	CCT2|CSNK2A1	D1	Cooperation of PDCL (PhLP1) and TRiC/CCT in G-protein beta folding	0.447013	0.843052	-0.688312	-1.04034	231	2
miR-3671	CCT2|CSNK2A1	D1	Protein folding	0.447013	0.843052	-0.688312	-1.04034	231	2
miR-3671	TNPO1|MAD2L1|LBR	D1	Mitotic Anaphase	0.451835	0.84719	0.469452	0.994697	196	5
miR-3671	TNPO1|MAD2L1|LBR	D1	Mitotic Metaphase and Anaphase	0.451835	0.84719	0.469452	0.994697	196	5
miR-3671	PPARA	D1	Regulation of cholesterol biosynthesis by SREBP (SREBF)	0.461397	0.862612	-0.60375	-1.02657	250	3
miR-3671	EIF5A	D1	Gamma carboxylation, hypusine formation and arylsulfatase activation	0.467456	0.863765	0.754839	1.03397	236	1
miR-3671	EIF5A	D1	Hypusine synthesis from eIF5A-lysine	0.467456	0.863765	0.754839	1.03397	236	1
miR-3671	CDK6	D1	Diseases of cellular response to stress	0.472727	0.863765	-0.767742	-1.02771	233	1
miR-3671	CDK6	D1	Diseases of Cellular Senescence	0.472727	0.863765	-0.767742	-1.02771	233	1
miR-3671	CDK6	D1	Evasion of Oncogene Induced Senescence Due to Defective p16INK4A binding to CDK4 and CDK6	0.472727	0.863765	-0.767742	-1.02771	233	1
miR-3671	CDK6	D1	Evasion of Oncogene Induced Senescence Due to p16INK4A Defects	0.472727	0.863765	-0.767742	-1.02771	233	1
miR-3671	CDK6	D1	Evasion of Oxidative Stress Induced Senescence Due to Defective p16INK4A binding to CDK4 and CDK6	0.472727	0.863765	-0.767742	-1.02771	233	1
miR-3671	CDK6	D1	Evasion of Oxidative Stress Induced Senescence Due to p16INK4A Defects	0.472727	0.863765	-0.767742	-1.02771	233	1
miR-3671	DDX5	D1	SUMOylation of transcription cofactors	0.489403	0.870775	-0.666866	-1.00793	253	2
miR-3671	NPM1	D1	ALK mutants bind TKIs	0.499014	0.870775	0.735484	1.00746	252	1
miR-3671	NPM1	D1	Deposition of new CENPA-containing nucleosomes at the centromere	0.499014	0.870775	0.735484	1.00746	252	1
miR-3671	NPM1	D1	Host Interactions of HIV factors	0.499014	0.870775	0.735484	1.00746	252	1
miR-3671	NPM1	D1	Interactions of Rev with host cellular proteins	0.499014	0.870775	0.735484	1.00746	252	1
miR-3671	NPM1	D1	Nuclear events stimulated by ALK signaling in cancer	0.499014	0.870775	0.735484	1.00746	252	1
miR-3671	NPM1	D1	Nuclear import of Rev protein	0.499014	0.870775	0.735484	1.00746	252	1
miR-3671	NPM1	D1	Nucleosome assembly	0.499014	0.870775	0.735484	1.00746	252	1
miR-3671	NPM1	D1	Signaling by ALK fusions and activated point mutants	0.499014	0.870775	0.735484	1.00746	252	1
miR-3671	NPM1	D1	Signaling by ALK in cancer	0.499014	0.870775	0.735484	1.00746	252	1
miR-3671	NPM1	D1	TFAP2A acts as a transcriptional repressor during retinoic acid induced cell differentiation	0.499014	0.870775	0.735484	1.00746	252	1
miR-3671	NPM1	D1	TP53 regulates transcription of additional cell cycle genes whose exact role in the p53 pathway remain uncertain	0.499014	0.870775	0.735484	1.00746	252	1
miR-3671	NPM1	D1	TP53 Regulates Transcription of Cell Cycle Genes	0.499014	0.870775	0.735484	1.00746	252	1
miR-3671	PPARA	D1	Activation of gene expression by SREBF (SREBP)	0.50289	0.870775	-0.65712	-0.9932	260	2
miR-3671	MCEE	D1	Mitochondrial Fatty Acid Beta-Oxidation	0.504931	0.870775	0.729032	0.99862	255	1
miR-3671	MCEE	D1	Propionyl-CoA catabolism	0.504931	0.870775	0.729032	0.99862	255	1
miR-3671	SAR1B|ALG10B	D1	Asparagine N-linked glycosylation	0.514463	0.870775	0.623377	0.993999	248	2
miR-3671	EIF3M	D1	Activation of the mRNA upon binding of the cap-binding complex and eIFs, and subsequent binding to 43S	0.516765	0.870775	0.716129	0.980946	261	1
miR-3671	EIF3M	D1	Cap-dependent Translation Initiation	0.516765	0.870775	0.716129	0.980946	261	1
miR-3671	EIF3M	D1	Eukaryotic Translation Initiation	0.516765	0.870775	0.716129	0.980946	261	1
miR-3671	EIF3M	D1	Formation of a pool of free 40S subunits	0.516765	0.870775	0.716129	0.980946	261	1
miR-3671	EIF3M	D1	Formation of the ternary complex, and subsequently, the 43S complex	0.516765	0.870775	0.716129	0.980946	261	1
miR-3671	EIF3M	D1	GTP hydrolysis and joining of the 60S ribosomal subunit	0.516765	0.870775	0.716129	0.980946	261	1
miR-3671	EIF3M	D1	L13a-mediated translational silencing of Ceruloplasmin expression	0.516765	0.870775	0.716129	0.980946	261	1
miR-3671	EIF3M	D1	Ribosomal scanning and start codon recognition	0.516765	0.870775	0.716129	0.980946	261	1
miR-3671	EIF3M	D1	Translation	0.516765	0.870775	0.716129	0.980946	261	1
miR-3671	EIF3M	D1	Translation initiation complex formation	0.516765	0.870775	0.716129	0.980946	261	1
miR-3671	DEK|CBFB	D1	Transcriptional regulation of granulopoiesis	0.52686	0.870775	0.616086	0.982375	254	2
miR-3671	HSPA8|DEK	D1	Developmental Biology	0.54343	0.870775	0.399115	0.915912	243	6
miR-3671	PPARA	D1	Transcriptional activation of mitochondrial biogenesis	0.544118	0.870775	-0.573328	-0.97484	295	3
miR-3671	CSNK2A1	D1	Regulation of TP53 Activity	0.547206	0.870775	-0.639216	-0.966139	283	2
miR-3671	CSNK2A1	D1	Regulation of TP53 Activity through Phosphorylation	0.547206	0.870775	-0.639216	-0.966139	283	2
miR-3671	MAD2L1|DNA2|PAFAH1B1	D1	Cell Cycle Checkpoints	0.553377	0.870775	0.522876	0.940434	253	3
miR-3671	SAR1B	D1	Antigen Presentation: Folding, assembly and peptide loading of class I MHC	0.554241	0.870775	0.703226	0.963271	280	1
miR-3671	SAR1B	D1	Cargo concentration in the ER	0.554241	0.870775	0.703226	0.963271	280	1
miR-3671	SAR1B	D1	Chylomicron assembly	0.554241	0.870775	0.703226	0.963271	280	1
miR-3671	SAR1B	D1	COPII-mediated vesicle transport	0.554241	0.870775	0.703226	0.963271	280	1
miR-3671	SAR1B	D1	ER to Golgi Anterograde Transport	0.554241	0.870775	0.703226	0.963271	280	1
miR-3671	SAR1B	D1	MHC class II antigen presentation	0.554241	0.870775	0.703226	0.963271	280	1
miR-3671	SAR1B	D1	Plasma lipoprotein assembly	0.554241	0.870775	0.703226	0.963271	280	1
miR-3671	SAR1B	D1	Plasma lipoprotein assembly, remodeling, and clearance	0.554241	0.870775	0.703226	0.963271	280	1
miR-3671	SAR1B	D1	Transport to the Golgi and subsequent modification	0.554241	0.870775	0.703226	0.963271	280	1
miR-3671	CBFB	D1	Regulation of RUNX2 expression and activity	0.561616	0.870775	-0.722581	-0.967256	277	1
miR-3671	CBFB	D1	Regulation of RUNX3 expression and activity	0.561616	0.870775	-0.722581	-0.967256	277	1
miR-3671	CBFB	D1	RUNX1 and FOXP3 control the development of regulatory T lymphocytes (Tregs)	0.561616	0.870775	-0.722581	-0.967256	277	1
miR-3671	CBFB	D1	RUNX1 regulates estrogen receptor mediated transcription	0.561616	0.870775	-0.722581	-0.967256	277	1
miR-3671	CBFB	D1	RUNX1 regulates expression of components of tight junctions	0.561616	0.870775	-0.722581	-0.967256	277	1
miR-3671	CBFB	D1	RUNX1 regulates transcription of genes involved in BCR signaling	0.561616	0.870775	-0.722581	-0.967256	277	1
miR-3671	CBFB	D1	RUNX1 regulates transcription of genes involved in differentiation of HSCs	0.561616	0.870775	-0.722581	-0.967256	277	1
miR-3671	CBFB	D1	RUNX1 regulates transcription of genes involved in differentiation of keratinocytes	0.561616	0.870775	-0.722581	-0.967256	277	1
miR-3671	CBFB	D1	RUNX1 regulates transcription of genes involved in differentiation of myeloid cells	0.561616	0.870775	-0.722581	-0.967256	277	1
miR-3671	CBFB	D1	RUNX1 regulates transcription of genes involved in interleukin signaling	0.561616	0.870775	-0.722581	-0.967256	277	1
miR-3671	CBFB	D1	RUNX1 regulates transcription of genes involved in WNT signaling	0.561616	0.870775	-0.722581	-0.967256	277	1
miR-3671	CBFB	D1	RUNX2 regulates bone development	0.561616	0.870775	-0.722581	-0.967256	277	1
miR-3671	CBFB	D1	RUNX2 regulates chondrocyte maturation	0.561616	0.870775	-0.722581	-0.967256	277	1
miR-3671	CBFB	D1	RUNX2 regulates genes involved in cell migration	0.561616	0.870775	-0.722581	-0.967256	277	1
miR-3671	CBFB	D1	RUNX2 regulates genes involved in differentiation of myeloid cells	0.561616	0.870775	-0.722581	-0.967256	277	1
miR-3671	CBFB	D1	RUNX2 regulates osteoblast differentiation	0.561616	0.870775	-0.722581	-0.967256	277	1
miR-3671	CBFB	D1	RUNX3 Regulates Immune Response and Cell Migration	0.561616	0.870775	-0.722581	-0.967256	277	1
miR-3671	CBFB	D1	RUNX3 regulates p14-ARF	0.561616	0.870775	-0.722581	-0.967256	277	1
miR-3671	CBFB	D1	RUNX3 regulates RUNX1-mediated transcription	0.561616	0.870775	-0.722581	-0.967256	277	1
miR-3671	CBFB	D1	Transcriptional regulation by RUNX2	0.561616	0.870775	-0.722581	-0.967256	277	1
miR-3671	CBFB	D1	Transcriptional regulation by RUNX3	0.561616	0.870775	-0.722581	-0.967256	277	1
miR-3671	TNRC6A|PTEN	D1	Regulation of PTEN mRNA translation	0.570328	0.880051	-0.62987	-0.952013	295	2
miR-3671	CSNK2A1|PTEN	D1	Regulation of PTEN stability and activity	0.570328	0.880051	-0.62987	-0.952013	295	2
miR-3671	PPARA	D1	Cellular response to chemical stress	0.576147	0.881818	-0.502718	-0.941358	313	4
miR-3671	HSPA8|ZCRB1	D1	mRNA Splicing	0.581699	0.881818	0.507047	0.911965	266	3
miR-3671	HSPA8|ZCRB1	D1	Processing of Capped Intron-Containing Pre-mRNA	0.581699	0.881818	0.507047	0.911965	266	3
miR-3671	CCT2	D1	Association of TriC/CCT with target proteins during biosynthesis	0.587879	0.881818	-0.703226	-0.941347	290	1
miR-3671	CCT2	D1	BBSome-mediated cargo-targeting to cilium	0.587879	0.881818	-0.703226	-0.941347	290	1
miR-3671	CCT2	D1	Cooperation of Prefoldin and TriC/CCT in actin and tubulin folding	0.587879	0.881818	-0.703226	-0.941347	290	1
miR-3671	CCT2	D1	Folding of actin by CCT/TriC	0.587879	0.881818	-0.703226	-0.941347	290	1
miR-3671	CCT2	D1	Formation of tubulin folding intermediates by CCT/TriC	0.587879	0.881818	-0.703226	-0.941347	290	1
miR-3671	CCT2	D1	Prefoldin mediated transfer of substrate to CCT/TriC	0.587879	0.881818	-0.703226	-0.941347	290	1
miR-3671	CCT2	D1	RHOBTB GTPase Cycle	0.587879	0.881818	-0.703226	-0.941347	290	1
miR-3671	CCT2	D1	RHOBTB1 GTPase cycle	0.587879	0.881818	-0.703226	-0.941347	290	1
miR-3671	CCT2	D1	RHOBTB2 GTPase cycle	0.587879	0.881818	-0.703226	-0.941347	290	1
miR-3671	SMC1A	D1	Cohesin Loading onto Chromatin	0.6	0.888164	-0.690323	-0.924075	296	1
miR-3671	SMC1A	D1	Meiosis	0.6	0.888164	-0.690323	-0.924075	296	1
miR-3671	SMC1A	D1	Meiotic synapsis	0.6	0.888164	-0.690323	-0.924075	296	1
miR-3671	SMC1A	D1	Mitotic Telophase/Cytokinesis	0.6	0.888164	-0.690323	-0.924075	296	1
miR-3671	SMC1A	D1	Reproduction	0.6	0.888164	-0.690323	-0.924075	296	1
miR-3671	EXOC5|CCT2	D1	Cargo trafficking to the periciliary membrane	0.612132	0.888164	-0.549146	-0.933723	332	3
miR-3671	CSNK2A1	D1	Condensation of Prometaphase Chromosomes	0.614141	0.888164	-0.683871	-0.915439	303	1
miR-3671	CSNK2A1	D1	Glycerophospholipid biosynthesis	0.614141	0.888164	-0.683871	-0.915439	303	1
miR-3671	CSNK2A1	D1	Mitophagy	0.614141	0.888164	-0.683871	-0.915439	303	1
miR-3671	CSNK2A1	D1	Receptor Mediated Mitophagy	0.614141	0.888164	-0.683871	-0.915439	303	1
miR-3671	CSNK2A1	D1	Regulation of HMOX1 expression and activity	0.614141	0.888164	-0.683871	-0.915439	303	1
miR-3671	CSNK2A1	D1	ROS sensing by NFE2L2	0.614141	0.888164	-0.683871	-0.915439	303	1
miR-3671	CSNK2A1	D1	Signal transduction by L1	0.614141	0.888164	-0.683871	-0.915439	303	1
miR-3671	CSNK2A1	D1	Synthesis of PC	0.614141	0.888164	-0.683871	-0.915439	303	1
miR-3671	CSNK2A1	D1	TCF dependent signaling in response to WNT	0.614141	0.888164	-0.683871	-0.915439	303	1
miR-3671	CSNK2A1	D1	WNT mediated activation of DVL	0.614141	0.888164	-0.683871	-0.915439	303	1
miR-3671	E2F3|ESCO1|CDK6|SMC1A|CSNK2A1	D1	Cell Cycle, Mitotic	0.627986	0.897199	-0.344141	-0.882791	367	11
miR-3671	SLC6A6|SLC36A1	D1	SLC-mediated transmembrane transport	0.628009	0.897199	0.436664	0.865832	286	4
miR-3671	MAD2L1	D1	Activation of APC/C and APC/C:Cdc20 mediated degradation of mitotic proteins	0.637081	0.897199	0.651613	0.892572	322	1
miR-3671	MAD2L1	D1	APC-Cdc20 mediated degradation of Nek2A	0.637081	0.897199	0.651613	0.892572	322	1
miR-3671	MAD2L1	D1	APC:Cdc20 mediated degradation of cell cycle proteins prior to satisfation of the cell cycle checkpoint	0.637081	0.897199	0.651613	0.892572	322	1
miR-3671	MAD2L1	D1	APC/C-mediated degradation of cell cycle proteins	0.637081	0.897199	0.651613	0.892572	322	1
miR-3671	MAD2L1	D1	APC/C:Cdc20 mediated degradation of mitotic proteins	0.637081	0.897199	0.651613	0.892572	322	1
miR-3671	MAD2L1	D1	Cdc20:Phospho-APC/C mediated degradation of Cyclin A	0.637081	0.897199	0.651613	0.892572	322	1
miR-3671	MAD2L1	D1	Inactivation of APC/C via direct inhibition of the APC/C complex	0.637081	0.897199	0.651613	0.892572	322	1
miR-3671	MAD2L1	D1	Inhibition of the proteolytic activity of APC/C required for the onset of anaphase by mitotic spindle checkpoint components	0.637081	0.897199	0.651613	0.892572	322	1
miR-3671	MAD2L1	D1	Regulation of APC/C activators between G1/S and early anaphase	0.637081	0.897199	0.651613	0.892572	322	1
miR-3671	MAD2L1	D1	Regulation of mitotic cell cycle	0.637081	0.897199	0.651613	0.892572	322	1
miR-3671	PPARA|CCNT2|GTF2H3	D1	Gene expression (Transcription)	0.642289	0.902563	-0.287621	-0.867014	403	20
miR-3671	SMC1A|CSNK2A1	D1	Mitotic Prometaphase	0.647706	0.908197	-0.46439	-0.869589	352	4
miR-3671	HSPA8|BCL2L1	D1	Interleukin-4 and Interleukin-13 signaling	0.675381	0.910187	0.458958	0.825473	309	3
miR-3671	MIB1	D1	Activated NOTCH1 Transmits Signal to the Nucleus	0.676768	0.910187	-0.658065	-0.880894	334	1
miR-3671	MIB1	D1	Constitutive Signaling by NOTCH1 HD Domain Mutants	0.676768	0.910187	-0.658065	-0.880894	334	1
miR-3671	MIB1	D1	Constitutive Signaling by NOTCH1 HD+PEST Domain Mutants	0.676768	0.910187	-0.658065	-0.880894	334	1
miR-3671	MIB1	D1	Constitutive Signaling by NOTCH1 PEST Domain Mutants	0.676768	0.910187	-0.658065	-0.880894	334	1
miR-3671	MIB1	D1	NOTCH2 Activation and Transmission of Signal to the Nucleus	0.676768	0.910187	-0.658065	-0.880894	334	1
miR-3671	MIB1	D1	NOTCH3 Activation and Transmission of Signal to the Nucleus	0.676768	0.910187	-0.658065	-0.880894	334	1
miR-3671	MIB1	D1	Signaling by NOTCH1	0.676768	0.910187	-0.658065	-0.880894	334	1
miR-3671	MIB1	D1	Signaling by NOTCH1 HD Domain Mutants in Cancer	0.676768	0.910187	-0.658065	-0.880894	334	1
miR-3671	MIB1	D1	Signaling by NOTCH1 HD+PEST Domain Mutants in Cancer	0.676768	0.910187	-0.658065	-0.880894	334	1
miR-3671	MIB1	D1	Signaling by NOTCH1 in Cancer	0.676768	0.910187	-0.658065	-0.880894	334	1
miR-3671	MIB1	D1	Signaling by NOTCH1 PEST Domain Mutants in Cancer	0.676768	0.910187	-0.658065	-0.880894	334	1
miR-3671	MIB1	D1	Signaling by NOTCH2	0.676768	0.910187	-0.658065	-0.880894	334	1
miR-3671	MIB1	D1	Signaling by NOTCH3	0.676768	0.910187	-0.658065	-0.880894	334	1
miR-3671	HSPA8	D1	mRNA Splicing - Major Pathway	0.677686	0.910187	0.521142	0.830982	327	2
miR-3671	PPARA|CCNT2|GTF2H3	D1	Generic Transcription Pathway	0.686901	0.910187	-0.289112	-0.853414	429	19
miR-3671	PPARA|CCNT2|GTF2H3	D1	RNA Polymerase II Transcription	0.686901	0.910187	-0.289112	-0.853414	429	19
miR-3671	CXCL8|PDE3A	D1	GPCR downstream signalling	0.689338	0.910187	-0.512992	-0.87225	374	3
miR-3671	CXCL8|PDE3A	D1	Signaling by GPCR	0.689338	0.910187	-0.512992	-0.87225	374	3
miR-3671	MAD2L1|PAFAH1B1	D1	Amplification of signal from unattached kinetochores via a MAD2 inhibitory signal	0.690083	0.910187	0.519481	0.828333	333	2
miR-3671	MAD2L1|PAFAH1B1	D1	Amplification of signal from the kinetochores	0.690083	0.910187	0.519481	0.828333	333	2
miR-3671	HSPA8	D1	Cellular response to heat stress	0.690083	0.910187	0.517247	0.824772	333	2
miR-3671	MAD2L1|PAFAH1B1	D1	EML4 and NUDC in mitotic spindle formation	0.690083	0.910187	0.519481	0.828333	333	2
miR-3671	MAD2L1|PAFAH1B1	D1	Mitotic Spindle Checkpoint	0.690083	0.910187	0.519481	0.828333	333	2
miR-3671	SCD	D1	NR1H2 and NR1H3-mediated signaling	0.690083	0.910187	0.514809	0.820884	333	2
miR-3671	HSPA8	D1	Regulation of HSF1-mediated heat shock response	0.690083	0.910187	0.517247	0.824772	333	2
miR-3671	MAD2L1|PAFAH1B1	D1	RHO GTPases Activate Formins	0.690083	0.910187	0.519481	0.828333	333	2
miR-3671	YAF2	D1	Transcriptional Regulation by E2F6	0.690909	0.910187	-0.651613	-0.872257	341	1
miR-3671	SMC1A|RAD52	D1	SUMOylation of DNA damage response and repair proteins	0.691176	0.910187	-0.510479	-0.867977	375	3
miR-3671	HSPA8|SOD2|WASF3|BCL2L1|MAP3K7|TRIM10	D1	Immune System	0.69146	0.910187	0.268869	0.841211	250	17
miR-3671	TMEM59|SCD|CYP26B1|ADCY9|USP15|WASF3|BCL2L1|PPP1CB|MAP3K7	D1	Signal Transduction	0.69914	0.918423	0.247899	0.87417	243	26
miR-3671	TNPO1|MAD2L1|LBR|PAFAH1B1|CSNK2A1|SMC1A	D1	M Phase	0.712695	0.934326	0.350227	0.803723	319	6
miR-3671	ALG10B	D1	Biosynthesis of the N-glycan precursor (dolichol lipid-linked oligosaccharide, LLO) and transfer to a nascent protein	0.719921	0.941885	0.619355	0.848385	364	1
miR-3671	EXOC5	D1	Insulin processing	0.736031	0.944633	-0.568841	-0.859771	381	2
miR-3671	EXOC5	D1	Peptide hormone metabolism	0.736031	0.944633	-0.568841	-0.859771	381	2
miR-3671	EXOC5	D1	Translocation of SLC2A4 (GLUT4) to the plasma membrane	0.736031	0.944633	-0.568841	-0.859771	381	2
miR-3671	EXOC5	D1	VxPx cargo-targeting to cilium	0.736031	0.944633	-0.568841	-0.859771	381	2
miR-3671	BCL2L1|PPP1CB	D1	MAPK family signaling cascades	0.742919	0.944633	0.434567	0.781604	340	3
miR-3671	PPARA	D1	Nuclear Receptor transcription pathway	0.743738	0.944633	-0.561274	-0.848335	385	2
miR-3671	E2F3|ESCO1|CDK6|SMC1A|CSNK2A1	D1	Cell Cycle	0.744932	0.944633	-0.302193	-0.79458	440	12
miR-3671	PTEN	D1	Inositol phosphate metabolism	0.745455	0.944633	-0.625806	-0.837713	368	1
miR-3671	PTEN	D1	Negative regulation of the PI3K/AKT network	0.745455	0.944633	-0.625806	-0.837713	368	1
miR-3671	PTEN	D1	Ovarian tumor domain proteases	0.745455	0.944633	-0.625806	-0.837713	368	1
miR-3671	PTEN	D1	PI3K/AKT Signaling in Cancer	0.745455	0.944633	-0.625806	-0.837713	368	1
miR-3671	PTEN	D1	PTEN Loss of Function in Cancer	0.745455	0.944633	-0.625806	-0.837713	368	1
miR-3671	PTEN	D1	Regulation of PTEN gene transcription	0.745455	0.944633	-0.625806	-0.837713	368	1
miR-3671	PTEN	D1	Regulation of PTEN localization	0.745455	0.944633	-0.625806	-0.837713	368	1
miR-3671	PTEN	D1	Synthesis of IP3 and IP4 in the cytosol	0.745455	0.944633	-0.625806	-0.837713	368	1
miR-3671	PTEN	D1	Synthesis of PIPs at the plasma membrane	0.745455	0.944633	-0.625806	-0.837713	368	1
miR-3671	PDIA6	D1	IRE1alpha activates chaperones	0.763314	0.954664	0.606452	0.830711	386	1
miR-3671	PDIA6	D1	XBP1(S) activates chaperone genes	0.763314	0.954664	0.606452	0.830711	386	1
miR-3671	CCNT2|GTF2H3|DDX5|E2F3|CLCN6|CDK6	D1	Disease	0.78115	0.954664	-0.270519	-0.79853	488	19
miR-3671	E2F3	D1	Mitotic G2-G2/M phases	0.788603	0.954664	-0.465314	-0.791181	428	3
miR-3671	HACD2	D1	Fatty acid metabolism	0.790441	0.954664	-0.461729	-0.785087	429	3
miR-3671	CCNT2	D1	Signaling by TGF-beta Receptor Complex	0.795956	0.954664	-0.457536	-0.777957	432	3
miR-3671	CCNT2	D1	Signaling by TGFB family members	0.795956	0.954664	-0.457536	-0.777957	432	3
miR-3671	FBXO22|RNF41	D1	Antigen processing: Ubiquitination & Proteasome degradation	0.799615	0.954664	-0.532468	-0.804795	414	2
miR-3671	PPARA	D1	Organelle biogenesis and maintenance	0.800341	0.954664	-0.291828	-0.748598	468	11
miR-3671	ELOA	D1	Pausing and recovery of Tat-mediated HIV elongation	0.80202	0.954664	-0.6	-0.803168	396	1
miR-3671	ELOA	D1	Tat-mediated HIV elongation arrest and recovery	0.80202	0.954664	-0.6	-0.803168	396	1
miR-3671	PPARA|DDX5|COMMD2	D1	Post-translational protein modification	0.804075	0.954664	-0.26939	-0.7858	512	18
miR-3671	TBK1	D1	Activation of IRF3/IRF7 mediated by TBK1/IKK epsilon	0.804734	0.954664	0.580645	0.795361	407	1
miR-3671	TBK1	D1	Cytosolic sensors of pathogen-associated DNA	0.804734	0.954664	0.580645	0.795361	407	1
miR-3671	TBK1	D1	DDX58/IFIH1-mediated induction of interferon-alpha/beta	0.804734	0.954664	0.580645	0.795361	407	1
miR-3671	TBK1	D1	Interleukin-37 signaling	0.804734	0.954664	0.580645	0.795361	407	1
miR-3671	TBK1	D1	IRF3 mediated activation of type 1 IFN	0.804734	0.954664	0.580645	0.795361	407	1
miR-3671	TBK1	D1	IRF3-mediated induction of type I IFN	0.804734	0.954664	0.580645	0.795361	407	1
miR-3671	TBK1	D1	Negative regulators of DDX58/IFIH1 signaling	0.804734	0.954664	0.580645	0.795361	407	1
miR-3671	TBK1	D1	Potential therapeutics for SARS	0.804734	0.954664	0.580645	0.795361	407	1
miR-3671	TBK1	D1	Regulation of innate immune responses to cytosolic DNA	0.804734	0.954664	0.580645	0.795361	407	1
miR-3671	TBK1	D1	STAT6-mediated induction of chemokines	0.804734	0.954664	0.580645	0.795361	407	1
miR-3671	TBK1	D1	STING mediated induction of host immune responses	0.804734	0.954664	0.580645	0.795361	407	1
miR-3671	TBK1	D1	TICAM1-dependent activation of IRF3/IRF7	0.804734	0.954664	0.580645	0.795361	407	1
miR-3671	TBK1	D1	TRAF3-dependent IRF activation pathway	0.804734	0.954664	0.580645	0.795361	407	1
miR-3671	TBK1	D1	TRAF6 mediated IRF7 activation	0.804734	0.954664	0.580645	0.795361	407	1
miR-3671	TBK1	D1	ZBP1(DAI) mediated induction of type I IFNs	0.804734	0.954664	0.580645	0.795361	407	1
miR-3671	BCAT1|TMLHE	D1	Metabolism of amino acids and derivatives	0.805147	0.954664	-0.448013	-0.761764	437	3
miR-3671	HACD2	D1	Fatty acyl-CoA biosynthesis	0.807322	0.954664	-0.525401	-0.794113	418	2
miR-3671	SNAP29	D1	Intra-Golgi traffic	0.814141	0.954664	-0.593548	-0.794532	402	1
miR-3671	APLP2|QSOX1	D1	Platelet activation, signaling and aggregation	0.814815	0.954664	0.399416	0.718381	373	3
miR-3671	APLP2|QSOX1	D1	Platelet degranulation	0.814815	0.954664	0.399416	0.718381	373	3
miR-3671	APLP2|QSOX1	D1	Response to elevated platelet cytosolic Ca2+	0.814815	0.954664	0.399416	0.718381	373	3
miR-3671	NDUFB5	D1	Complex I biogenesis	0.815029	0.954664	-0.522303	-0.789432	422	2
miR-3671	ATP5F1C|ATP5MG	D1	Cristae formation	0.816116	0.954664	0.454545	0.724791	394	2
miR-3671	ATP5F1C|ATP5MG	D1	Formation of ATP by chemiosmotic coupling	0.816116	0.954664	0.454545	0.724791	394	2
miR-3671	CXCL8	D1	G alpha (i) signalling events	0.822736	0.954664	-0.518222	-0.783264	426	2
miR-3671	FOXP1	D1	Transcriptional regulation of pluripotent stem cells	0.830375	0.954664	0.574194	0.786524	420	1
miR-3671	GTF2H3	D1	Epigenetic regulation of gene expression	0.830882	0.954664	-0.43167	-0.733977	451	3
miR-3671	APLP2|QSOX1	D1	Hemostasis	0.833698	0.954664	0.356809	0.707493	380	4
miR-3671	PPARA|HACD2|BCAT1|TMLHE|CYP4V2	D1	Metabolism	0.83622	0.954664	-0.237719	-0.745188	530	23
miR-3671	ATXN7L3	D1	Chromatin modifying enzymes	0.836364	0.954664	-0.587097	-0.785895	413	1
miR-3671	ATXN7L3	D1	Chromatin organization	0.836364	0.954664	-0.587097	-0.785895	413	1
miR-3671	ATXN7L3	D1	HATs acetylate histones	0.836364	0.954664	-0.587097	-0.785895	413	1
miR-3671	TDG	D1	Base Excision Repair	0.840237	0.954664	0.567742	0.777687	425	1
miR-3671	TDG	D1	Base-Excision Repair, AP Site Formation	0.840237	0.954664	0.567742	0.777687	425	1
miR-3671	TDG	D1	Cleavage of the damaged pyrimidine	0.840237	0.954664	0.567742	0.777687	425	1
miR-3671	TDG	D1	Depyrimidination	0.840237	0.954664	0.567742	0.777687	425	1
miR-3671	TDG	D1	Displacement of DNA glycosylase by APEX1	0.840237	0.954664	0.567742	0.777687	425	1
miR-3671	TDG	D1	Recognition and association of DNA glycosylase with site containing an affected pyrimidine	0.840237	0.954664	0.567742	0.777687	425	1
miR-3671	TDG	D1	Resolution of Abasic Sites (AP sites)	0.840237	0.954664	0.567742	0.777687	425	1
miR-3671	TDG	D1	TET1,2,3 and TDG demethylate DNA	0.840237	0.954664	0.567742	0.777687	425	1
miR-3671	COQ7	D1	Metabolism of cofactors	0.852525	0.954664	-0.580645	-0.777259	421	1
miR-3671	COQ7	D1	Metabolism of vitamins and cofactors	0.852525	0.954664	-0.580645	-0.777259	421	1
miR-3671	COQ7	D1	Ubiquinol biosynthesis	0.852525	0.954664	-0.580645	-0.777259	421	1
miR-3671	CYP26B1|ABHD10	D1	Biological oxidations	0.856209	0.954664	0.383333	0.689455	392	3
miR-3671	SLC38A1	D1	Astrocytic Glutamate-Glutamine Uptake And Metabolism	0.860606	0.954664	-0.574194	-0.768623	425	1
miR-3671	SLC38A1	D1	Neurotransmitter uptake and metabolism In glial cells	0.860606	0.954664	-0.574194	-0.768623	425	1
miR-3671	TNRC6A|CSNK2A1	D1	Signaling by WNT	0.863971	0.954664	-0.412655	-0.701644	469	3
miR-3671	PPARA|DDX5|COMMD2|EXOC5|FBXO22|CCT2|SMC1A|CSNK2A1	D1	Metabolism of proteins	0.875591	0.954664	-0.226729	-0.710736	555	23
miR-3671	CYP26B1	D1	Cytochrome P450 - arranged by substrate type	0.878099	0.954664	0.419845	0.669459	424	2
miR-3671	CYP26B1	D1	Phase I - Functionalization of compounds	0.878099	0.954664	0.419845	0.669459	424	2
miR-3671	DDX5|TNRC6A|CBFB|SMC1A	D1	Signaling by Nuclear Receptors	0.879279	0.954664	-0.309547	-0.672356	487	6
miR-3671	VPS52	D1	Retrograde transport at the Trans-Golgi-Network	0.882466	0.954664	-0.476705	-0.720513	457	2
miR-3671	LBR	D1	CDC42 GTPase cycle	0.883629	0.954664	0.548387	0.751175	447	1
miR-3671	LBR	D1	Cholesterol biosynthesis	0.883629	0.954664	0.548387	0.751175	447	1
miR-3671	LBR	D1	Initiation of Nuclear Envelope (NE) Reformation	0.883629	0.954664	0.548387	0.751175	447	1
miR-3671	LBR	D1	RHOA GTPase cycle	0.883629	0.954664	0.548387	0.751175	447	1
miR-3671	LBR	D1	RHOC GTPase cycle	0.883629	0.954664	0.548387	0.751175	447	1
miR-3671	LBR	D1	RHOD GTPase cycle	0.883629	0.954664	0.548387	0.751175	447	1
miR-3671	LBR	D1	RHOG GTPase cycle	0.883629	0.954664	0.548387	0.751175	447	1
miR-3671	RAD52	D1	DNA Double-Strand Break Repair	0.884393	0.954664	-0.475173	-0.718197	458	2
miR-3671	RAD52	D1	HDR through Homologous Recombination (HRR) or Single Strand Annealing (SSA)	0.884393	0.954664	-0.475173	-0.718197	458	2
miR-3671	RAD52	D1	HDR through Single Strand Annealing (SSA)	0.884393	0.954664	-0.475173	-0.718197	458	2
miR-3671	RAD52	D1	Homology Directed Repair	0.884393	0.954664	-0.475173	-0.718197	458	2
miR-3671	ADCY9	D1	G alpha (s) signalling events	0.886364	0.954664	0.413452	0.659266	428	2
miR-3671	DNA2	D1	Defective HDR through Homologous Recombination (HRR) due to PALB2 loss of function	0.901381	0.954664	0.541935	0.742337	456	1
miR-3671	DNA2	D1	Defective HDR through Homologous Recombination Repair (HRR) due to PALB2 loss of BRCA1 binding function	0.901381	0.954664	0.541935	0.742337	456	1
miR-3671	DNA2	D1	Defective HDR through Homologous Recombination Repair (HRR) due to PALB2 loss of BRCA2/RAD51/RAD51C binding function	0.901381	0.954664	0.541935	0.742337	456	1
miR-3671	DNA2	D1	Diseases of DNA Double-Strand Break Repair	0.901381	0.954664	0.541935	0.742337	456	1
miR-3671	DNA2	D1	Diseases of DNA repair	0.901381	0.954664	0.541935	0.742337	456	1
miR-3671	DNA2	D1	DNA strand elongation	0.901381	0.954664	0.541935	0.742337	456	1
miR-3671	DNA2	D1	Extension of Telomeres	0.901381	0.954664	0.541935	0.742337	456	1
miR-3671	DNA2	D1	G2/M Checkpoints	0.901381	0.954664	0.541935	0.742337	456	1
miR-3671	DNA2	D1	G2/M DNA damage checkpoint	0.901381	0.954664	0.541935	0.742337	456	1
miR-3671	DNA2	D1	HDR through Homologous Recombination (HRR)	0.901381	0.954664	0.541935	0.742337	456	1
miR-3671	DNA2	D1	Homologous DNA Pairing and Strand Exchange	0.901381	0.954664	0.541935	0.742337	456	1
miR-3671	DNA2	D1	Lagging Strand Synthesis	0.901381	0.954664	0.541935	0.742337	456	1
miR-3671	DNA2	D1	Presynaptic phase of homologous DNA pairing and strand exchange	0.901381	0.954664	0.541935	0.742337	456	1
miR-3671	DNA2	D1	Processing of DNA double-strand break ends	0.901381	0.954664	0.541935	0.742337	456	1
miR-3671	DNA2	D1	Processive synthesis on the C-strand of the telomere	0.901381	0.954664	0.541935	0.742337	456	1
miR-3671	DNA2	D1	Processive synthesis on the lagging strand	0.901381	0.954664	0.541935	0.742337	456	1
miR-3671	DNA2	D1	Removal of the Flap Intermediate	0.901381	0.954664	0.541935	0.742337	456	1
miR-3671	DNA2	D1	Removal of the Flap Intermediate from the C-strand	0.901381	0.954664	0.541935	0.742337	456	1
miR-3671	DNA2	D1	Resolution of D-Loop Structures	0.901381	0.954664	0.541935	0.742337	456	1
miR-3671	DNA2	D1	Resolution of D-loop Structures through Holliday Junction Intermediates	0.901381	0.954664	0.541935	0.742337	456	1
miR-3671	DNA2	D1	Resolution of D-loop Structures through Synthesis-Dependent Strand Annealing (SDSA)	0.901381	0.954664	0.541935	0.742337	456	1
miR-3671	DNA2	D1	Synthesis of DNA	0.901381	0.954664	0.541935	0.742337	456	1
miR-3671	DNA2	D1	Telomere C-strand (Lagging Strand) Synthesis	0.901381	0.954664	0.541935	0.742337	456	1
miR-3671	DNA2	D1	Telomere Maintenance	0.901381	0.954664	0.541935	0.742337	456	1
miR-3671	VPS52|SNAP29	D1	Intra-Golgi and retrograde Golgi-to-ER traffic	0.906422	0.95843	-0.338949	-0.634695	493	4
miR-3671	MAP3K7|SAR1B|RNF41|PTEN|FBXO22	D1	Adaptive Immune System	0.91055	0.961219	0.291391	0.617412	396	5
miR-3671	TNRC6A|PTEN	D1	TP53 Regulates Metabolic Genes	0.933824	0.973149	-0.359308	-0.610938	507	3
miR-3671	FAAP24	D1	Fanconi Anemia Pathway	0.935354	0.973149	-0.541935	-0.725442	462	1
miR-3671	ZCRB1	D1	mRNA Splicing - Minor Pathway	0.938856	0.973149	0.522581	0.715825	475	1
miR-3671	TNFAIP8|PTEN	D1	PI Metabolism	0.942149	0.973149	0.384436	0.612999	455	2
miR-3671	SMC1A|PAFAH1B1|MAD2L1	D1	Resolution of Sister Chromatid Cohesion	0.944853	0.973149	-0.352941	-0.600112	513	3
miR-3671	SMC1A|PAFAH1B1|MAD2L1	D1	Separation of Sister Chromatids	0.944853	0.973149	-0.352941	-0.600112	513	3
miR-3671	TNRC6A	D1	Beta-catenin independent WNT signaling	0.94605	0.973149	-0.410664	-0.620696	490	2
miR-3671	TNRC6A	D1	Ca2+ pathway	0.94605	0.973149	-0.410664	-0.620696	490	2
miR-3671	TNPO1|EXOC2	D1	Cilium Assembly	0.946548	0.973149	0.253283	0.58125	424	6
miR-3671	MAP3K7|PTEN	D1	Downstream TCR signaling	0.950413	0.973149	0.376623	0.600541	459	2
miR-3671	MAP3K7|PTEN	D1	TCR signaling	0.950413	0.973149	0.376623	0.600541	459	2
miR-3671	PAFAH1B1	D1	Anchoring of the basal body to the plasma membrane	0.952663	0.973149	0.516129	0.706988	482	1
miR-3671	PAFAH1B1	D1	AURKA Activation by TPX2	0.952663	0.973149	0.516129	0.706988	482	1
miR-3671	PAFAH1B1	D1	Centrosome maturation	0.952663	0.973149	0.516129	0.706988	482	1
miR-3671	PAFAH1B1	D1	COPI-independent Golgi-to-ER retrograde traffic	0.952663	0.973149	0.516129	0.706988	482	1
miR-3671	PAFAH1B1	D1	Golgi-to-ER retrograde transport	0.952663	0.973149	0.516129	0.706988	482	1
miR-3671	PAFAH1B1	D1	Loss of Nlp from mitotic centrosomes	0.952663	0.973149	0.516129	0.706988	482	1
miR-3671	PAFAH1B1	D1	Loss of proteins required for interphase microtubule organization from the centrosome	0.952663	0.973149	0.516129	0.706988	482	1
miR-3671	PAFAH1B1	D1	Recruitment of mitotic centrosome proteins and complexes	0.952663	0.973149	0.516129	0.706988	482	1
miR-3671	PAFAH1B1	D1	Recruitment of NuMA to mitotic centrosomes	0.952663	0.973149	0.516129	0.706988	482	1
miR-3671	AKAP10	D1	Factors involved in megakaryocyte development and platelet production	0.953535	0.973149	-0.535484	-0.716806	471	1
miR-3671	RNF41	D1	Downregulation of ERBB2 signaling	0.963636	0.976191	-0.529032	-0.708169	476	1
miR-3671	RNF41	D1	Downregulation of ERBB2:ERBB3 signaling	0.963636	0.976191	-0.529032	-0.708169	476	1
miR-3671	RNF41	D1	Signaling by ERBB2	0.963636	0.976191	-0.529032	-0.708169	476	1
miR-3671	TNFAIP8|PTEN|CSNK2A1	D1	Phospholipid metabolism	0.965142	0.976191	0.320261	0.576016	442	3
miR-3671	CYCS|ATP5F1C|TMEM126B	D1	Respiratory electron transport, ATP synthesis by chemiosmotic coupling, and heat production by uncoupling proteins.	0.965596	0.976191	0.245033	0.519188	420	5
miR-3671	CYCS|ATP5F1C|TMEM126B	D1	The citric acid (TCA) cycle and respiratory electron transport	0.965596	0.976191	0.245033	0.519188	420	5
miR-3671	TNRC6A|CSNK2A1|PTEN	D1	Intracellular signaling by second messengers	0.968807	0.976389	-0.285129	-0.533914	527	4
miR-3671	BCL2L1|PPP1CB|NPM1	D1	Diseases of signal transduction by growth factor receptors and second messengers	0.96882	0.976389	0.236445	0.542609	434	6
miR-3671	CLCN6	D1	Oncogenic MAPK signaling	0.976879	0.982975	-0.358464	-0.541797	506	2
miR-3671	ABHD10	D1	Glucuronidation	0.985859	0.988925	-0.516129	-0.690897	487	1
miR-3671	ABHD10	D1	Phase II - Conjugation of compounds	0.985859	0.988925	-0.516129	-0.690897	487	1
miR-3671	FBXO22|RNF41|SAR1B	D1	Class I MHC mediated antigen processing & presentation	0.988971	0.990506	-0.300654	-0.511207	537	3
miR-3671	NDUFB5	D1	Respiratory electron transport	0.994485	0.994485	-0.282799	-0.480848	540	3
miR-382	VIM|ITLN1	D1	Immune System	0.251546	0.789975	0.8	1.34484	121	2
miR-382	ATP5F1C	D1	Cristae formation	0.510163	0.789975	-0.818182	-1.05164	250	1
miR-382	ATP5F1C	D1	Formation of ATP by chemiosmotic coupling	0.510163	0.789975	-0.818182	-1.05164	250	1
miR-382	ATP5F1C	D1	Mitochondrial biogenesis	0.510163	0.789975	-0.818182	-1.05164	250	1
miR-382	ATP5F1C	D1	Organelle biogenesis and maintenance	0.510163	0.789975	-0.818182	-1.05164	250	1
miR-382	ATP5F1C	D1	Respiratory electron transport, ATP synthesis by chemiosmotic coupling, and heat production by uncoupling proteins.	0.510163	0.789975	-0.818182	-1.05164	250	1
miR-382	ATP5F1C	D1	The citric acid (TCA) cycle and respiratory electron transport	0.510163	0.789975	-0.818182	-1.05164	250	1
miR-382	VIM	D1	Aggrephagy	0.521569	0.789975	0.818182	1.04852	265	1
miR-382	VIM	D1	Apoptosis	0.521569	0.789975	0.818182	1.04852	265	1
miR-382	VIM	D1	Apoptotic cleavage of cellular proteins	0.521569	0.789975	0.818182	1.04852	265	1
miR-382	VIM	D1	Apoptotic execution phase	0.521569	0.789975	0.818182	1.04852	265	1
miR-382	VIM	D1	Caspase-mediated cleavage of cytoskeletal proteins	0.521569	0.789975	0.818182	1.04852	265	1
miR-382	VIM	D1	Chaperone Mediated Autophagy	0.521569	0.789975	0.818182	1.04852	265	1
miR-382	VIM	D1	Cytokine Signaling in Immune system	0.521569	0.789975	0.818182	1.04852	265	1
miR-382	VIM	D1	Interleukin-4 and Interleukin-13 signaling	0.521569	0.789975	0.818182	1.04852	265	1
miR-382	VIM	D1	Late endosomal microautophagy	0.521569	0.789975	0.818182	1.04852	265	1
miR-382	VIM	D1	Muscle contraction	0.521569	0.789975	0.818182	1.04852	265	1
miR-382	VIM	D1	Programmed Cell Death	0.521569	0.789975	0.818182	1.04852	265	1
miR-382	VIM	D1	RHO GTPase cycle	0.521569	0.789975	0.818182	1.04852	265	1
miR-382	VIM	D1	RHOBTB GTPase Cycle	0.521569	0.789975	0.818182	1.04852	265	1
miR-382	VIM	D1	RHOBTB1 GTPase cycle	0.521569	0.789975	0.818182	1.04852	265	1
miR-382	VIM	D1	Signal Transduction	0.521569	0.789975	0.818182	1.04852	265	1
miR-382	VIM	D1	Signaling by Interleukins	0.521569	0.789975	0.818182	1.04852	265	1
miR-382	VIM	D1	Signaling by Rho GTPases	0.521569	0.789975	0.818182	1.04852	265	1
miR-382	VIM	D1	Signaling by Rho GTPases, Miro GTPases and RHOBTB3	0.521569	0.789975	0.818182	1.04852	265	1
miR-382	VIM	D1	Striated Muscle Contraction	0.521569	0.789975	0.818182	1.04852	265	1
miR-382	VIM|FUNDC1	D1	Autophagy	0.558763	0.789975	0.6	1.00863	270	2
miR-382	VIM|FUNDC1	D1	Macroautophagy	0.558763	0.789975	0.6	1.00863	270	2
miR-382	VIM|FUNDC1	D1	Selective autophagy	0.558763	0.789975	0.6	1.00863	270	2
miR-382	ITLN1	D1	Antimicrobial peptides	0.686275	0.88684	0.727273	0.932021	349	1
miR-382	ITLN1	D1	Innate Immune System	0.686275	0.88684	0.727273	0.932021	349	1
miR-382	ATP5F1C|KYNU	D1	Metabolism	0.692168	0.88684	-0.6	-0.947348	379	2
miR-382	TOP1	D1	Metabolism of proteins	0.829412	0.919078	0.636364	0.815518	422	1
miR-382	TOP1	D1	Post-translational protein modification	0.829412	0.919078	0.636364	0.815518	422	1
miR-382	TOP1	D1	SUMO E3 ligases SUMOylate target proteins	0.829412	0.919078	0.636364	0.815518	422	1
miR-382	TOP1	D1	SUMOylation	0.829412	0.919078	0.636364	0.815518	422	1
miR-382	TOP1	D1	SUMOylation of DNA replication proteins	0.829412	0.919078	0.636364	0.815518	422	1
miR-382	KYNU	D1	Metabolism of amino acids and derivatives	1	1	-0.545455	-0.701095	491	1
miR-382	FUNDC1	D1	Mitophagy	1	1	0.545455	0.699016	509	1
miR-382	FUNDC1	D1	Receptor Mediated Mitophagy	1	1	0.545455	0.699016	509	1
miR-382	KYNU	D1	Tryptophan catabolism	1	1	-0.545455	-0.701095	491	1
miR-4663	VAMP1|NUP210	D1	Disease	0.0235294	0.636574	-0.86077	-1.48555	11	3
miR-4663	TMEM59|VANGL1	D1	RHO GTPase cycle	0.03861	0.636574	0.928571	1.4369	19	2
miR-4663	TMEM59|VANGL1	D1	RHOH GTPase cycle	0.03861	0.636574	0.928571	1.4369	19	2
miR-4663	TMEM59|VANGL1	D1	RND1 GTPase cycle	0.03861	0.636574	0.928571	1.4369	19	2
miR-4663	TMEM59|VANGL1	D1	Signaling by Rho GTPases	0.03861	0.636574	0.928571	1.4369	19	2
miR-4663	TMEM59|VANGL1	D1	Signaling by Rho GTPases, Miro GTPases and RHOBTB3	0.03861	0.636574	0.928571	1.4369	19	2
miR-4663	SREBF1	D1	FOXO-mediated transcription	0.0686695	0.636574	-0.982456	-1.30044	31	1
miR-4663	SREBF1	D1	FOXO-mediated transcription of oxidative stress, metabolic and neuronal genes	0.0686695	0.636574	-0.982456	-1.30044	31	1
miR-4663	SREBF1	D1	NR1H2 & NR1H3 regulate gene expression linked to lipogenesis	0.0686695	0.636574	-0.982456	-1.30044	31	1
miR-4663	SREBF1	D1	NR1H2 and NR1H3-mediated signaling	0.0686695	0.636574	-0.982456	-1.30044	31	1
miR-4663	SREBF1	D1	Signaling by Nuclear Receptors	0.0686695	0.636574	-0.982456	-1.30044	31	1
miR-4663	VAMP1|NUP210	D1	Infectious disease	0.0725806	0.636574	-0.875	-1.35222	35	2
miR-4663	MASTL	D1	MASTL Facilitates Mitotic Progression	0.0746269	0.636574	0.982456	1.30755	39	1
miR-4663	ZNF584|SREBF1|ZNF514	D1	Generic Transcription Pathway	0.0794824	0.636574	-0.604958	-1.46368	42	9
miR-4663	ZNF584|SREBF1|ZNF514	D1	RNA Polymerase II Transcription	0.096475	0.636574	-0.578034	-1.44425	51	10
miR-4663	SREBF1|QDPR|NUP210|UMPS|MTMR10	D1	Metabolism	0.0971963	0.636574	-0.629659	-1.41579	51	7
miR-4663	SREBF1	D1	Activation of gene expression by SREBF (SREBP)	0.131048	0.636574	-0.82753	-1.27886	64	2
miR-4663	SREBF1	D1	Circadian Clock	0.131048	0.636574	-0.82753	-1.27886	64	2
miR-4663	SREBF1	D1	Metabolism of steroids	0.131048	0.636574	-0.82753	-1.27886	64	2
miR-4663	SREBF1	D1	PPARA activates gene expression	0.131048	0.636574	-0.82753	-1.27886	64	2
miR-4663	SREBF1	D1	Regulation of cholesterol biosynthesis by SREBP (SREBF)	0.131048	0.636574	-0.82753	-1.27886	64	2
miR-4663	SREBF1	D1	Regulation of lipid metabolism by PPARalpha	0.131048	0.636574	-0.82753	-1.27886	64	2
miR-4663	SREBF1	D1	RORA activates gene expression	0.131048	0.636574	-0.82753	-1.27886	64	2
miR-4663	SREBF1	D1	Transcriptional regulation of white adipocyte differentiation	0.131048	0.636574	-0.82753	-1.27886	64	2
miR-4663	VAMP1	D1	Neurotoxicity of clostridium toxins	0.137339	0.636574	-0.947368	-1.254	63	1
miR-4663	VAMP1	D1	Toxicity of botulinum toxin type D (botD)	0.137339	0.636574	-0.947368	-1.254	63	1
miR-4663	VAMP1	D1	Toxicity of botulinum toxin type F (botF)	0.137339	0.636574	-0.947368	-1.254	63	1
miR-4663	VAMP1	D1	Toxicity of botulinum toxin type G (botG)	0.137339	0.636574	-0.947368	-1.254	63	1
miR-4663	VAMP1	D1	Uptake and actions of bacterial toxins	0.137339	0.636574	-0.947368	-1.254	63	1
miR-4663	ZNF584|SREBF1|ZNF514|NUP210	D1	Gene expression (Transcription)	0.1625	0.636574	-0.491791	-1.30274	90	12
miR-4663	POLR1A	D1	B-WICH complex positively regulates rRNA expression	0.169776	0.636574	0.929825	1.23751	90	1
miR-4663	POLR1A	D1	Epigenetic regulation of gene expression	0.169776	0.636574	0.929825	1.23751	90	1
miR-4663	POLR1A	D1	Negative epigenetic regulation of rRNA expression	0.169776	0.636574	0.929825	1.23751	90	1
miR-4663	POLR1A	D1	NoRC negatively regulates rRNA expression	0.169776	0.636574	0.929825	1.23751	90	1
miR-4663	POLR1A	D1	Positive epigenetic regulation of rRNA expression	0.169776	0.636574	0.929825	1.23751	90	1
miR-4663	POLR1A	D1	RNA Polymerase I Promoter Clearance	0.169776	0.636574	0.929825	1.23751	90	1
miR-4663	POLR1A	D1	RNA Polymerase I Promoter Escape	0.169776	0.636574	0.929825	1.23751	90	1
miR-4663	POLR1A	D1	RNA Polymerase I Transcription	0.169776	0.636574	0.929825	1.23751	90	1
miR-4663	POLR1A	D1	RNA Polymerase I Transcription Initiation	0.169776	0.636574	0.929825	1.23751	90	1
miR-4663	POLR1A	D1	RNA Polymerase I Transcription Termination	0.169776	0.636574	0.929825	1.23751	90	1
miR-4663	NUP210|SF3A3	D1	Metabolism of RNA	0.190291	0.636574	-0.681216	-1.28485	97	4
miR-4663	NUP210|SF3A3	D1	Processing of Capped Intron-Containing Pre-mRNA	0.190291	0.636574	-0.681216	-1.28485	97	4
miR-4663	SLC7A5|ATP9A|SLC30A7	D1	Transport of small molecules	0.214859	0.636574	0.727273	1.27849	106	3
miR-4663	VANGL1	D1	CDC42 GTPase cycle	0.216418	0.636574	0.912281	1.21416	115	1
miR-4663	VANGL1	D1	RAC1 GTPase cycle	0.216418	0.636574	0.912281	1.21416	115	1
miR-4663	VANGL1	D1	RAC2 GTPase cycle	0.216418	0.636574	0.912281	1.21416	115	1
miR-4663	VANGL1	D1	RAC3 GTPase cycle	0.216418	0.636574	0.912281	1.21416	115	1
miR-4663	VANGL1	D1	RHOA GTPase cycle	0.216418	0.636574	0.912281	1.21416	115	1
miR-4663	VANGL1	D1	RHOB GTPase cycle	0.216418	0.636574	0.912281	1.21416	115	1
miR-4663	VANGL1	D1	RHOC GTPase cycle	0.216418	0.636574	0.912281	1.21416	115	1
miR-4663	VANGL1	D1	RHOD GTPase cycle	0.216418	0.636574	0.912281	1.21416	115	1
miR-4663	VANGL1	D1	RHOF GTPase cycle	0.216418	0.636574	0.912281	1.21416	115	1
miR-4663	VANGL1	D1	RHOG GTPase cycle	0.216418	0.636574	0.912281	1.21416	115	1
miR-4663	VANGL1	D1	RHOJ GTPase cycle	0.216418	0.636574	0.912281	1.21416	115	1
miR-4663	VANGL1	D1	RHOQ GTPase cycle	0.216418	0.636574	0.912281	1.21416	115	1
miR-4663	VANGL1	D1	RHOU GTPase cycle	0.216418	0.636574	0.912281	1.21416	115	1
miR-4663	VANGL1	D1	RHOV GTPase cycle	0.216418	0.636574	0.912281	1.21416	115	1
miR-4663	VANGL1	D1	RND2 GTPase cycle	0.216418	0.636574	0.912281	1.21416	115	1
miR-4663	VANGL1	D1	RND3 GTPase cycle	0.216418	0.636574	0.912281	1.21416	115	1
miR-4663	QDPR	D1	Phenylalanine and tyrosine metabolism	0.238197	0.636574	-0.894737	-1.18433	110	1
miR-4663	QDPR	D1	Phenylalanine metabolism	0.238197	0.636574	-0.894737	-1.18433	110	1
miR-4663	SLC7A5	D1	Amino acid transport across the plasma membrane	0.287313	0.636574	0.877193	1.16746	153	1
miR-4663	SLC7A5	D1	Basigin interactions	0.287313	0.636574	0.877193	1.16746	153	1
miR-4663	SLC7A5	D1	Cell surface interactions at the vascular wall	0.287313	0.636574	0.877193	1.16746	153	1
miR-4663	SLC7A5	D1	Transport of inorganic cations/anions and amino acids/oligopeptides	0.287313	0.636574	0.877193	1.16746	153	1
miR-4663	SLC7A5	D1	Tryptophan catabolism	0.287313	0.636574	0.877193	1.16746	153	1
miR-4663	NUP210	D1	Antiviral mechanism by IFN-stimulated genes	0.313305	0.636574	-0.859649	-1.13788	145	1
miR-4663	NUP210	D1	Cellular response to heat stress	0.313305	0.636574	-0.859649	-1.13788	145	1
miR-4663	NUP210	D1	Defective TPR may confer susceptibility towards thyroid papillary carcinoma (TPC)	0.313305	0.636574	-0.859649	-1.13788	145	1
miR-4663	NUP210	D1	Disorders of transmembrane transporters	0.313305	0.636574	-0.859649	-1.13788	145	1
miR-4663	NUP210	D1	Export of Viral Ribonucleoproteins from Nucleus	0.313305	0.636574	-0.859649	-1.13788	145	1
miR-4663	NUP210	D1	Gene Silencing by RNA	0.313305	0.636574	-0.859649	-1.13788	145	1
miR-4663	NUP210	D1	Glucose metabolism	0.313305	0.636574	-0.859649	-1.13788	145	1
miR-4663	NUP210	D1	Glycolysis	0.313305	0.636574	-0.859649	-1.13788	145	1
miR-4663	NUP210	D1	HCMV Early Events	0.313305	0.636574	-0.859649	-1.13788	145	1
miR-4663	NUP210	D1	HCMV Infection	0.313305	0.636574	-0.859649	-1.13788	145	1
miR-4663	NUP210	D1	HCMV Late Events	0.313305	0.636574	-0.859649	-1.13788	145	1
miR-4663	NUP210	D1	HIV Infection	0.313305	0.636574	-0.859649	-1.13788	145	1
miR-4663	NUP210	D1	HIV Life Cycle	0.313305	0.636574	-0.859649	-1.13788	145	1
miR-4663	NUP210	D1	Host Interactions of HIV factors	0.313305	0.636574	-0.859649	-1.13788	145	1
miR-4663	NUP210	D1	Influenza Infection	0.313305	0.636574	-0.859649	-1.13788	145	1
miR-4663	NUP210	D1	Influenza Viral RNA Transcription and Replication	0.313305	0.636574	-0.859649	-1.13788	145	1
miR-4663	NUP210	D1	Interactions of Rev with host cellular proteins	0.313305	0.636574	-0.859649	-1.13788	145	1
miR-4663	NUP210	D1	Interactions of Vpr with host cellular proteins	0.313305	0.636574	-0.859649	-1.13788	145	1
miR-4663	NUP210	D1	Interferon Signaling	0.313305	0.636574	-0.859649	-1.13788	145	1
miR-4663	NUP210	D1	ISG15 antiviral mechanism	0.313305	0.636574	-0.859649	-1.13788	145	1
miR-4663	NUP210	D1	Late Phase of HIV Life Cycle	0.313305	0.636574	-0.859649	-1.13788	145	1
miR-4663	NUP210	D1	Metabolism of carbohydrates	0.313305	0.636574	-0.859649	-1.13788	145	1
miR-4663	NUP210	D1	Metabolism of non-coding RNA	0.313305	0.636574	-0.859649	-1.13788	145	1
miR-4663	NUP210	D1	NEP/NS2 Interacts with the Cellular Export Machinery	0.313305	0.636574	-0.859649	-1.13788	145	1
miR-4663	NUP210	D1	NS1 Mediated Effects on Host Pathways	0.313305	0.636574	-0.859649	-1.13788	145	1
miR-4663	NUP210	D1	Nuclear Envelope Breakdown	0.313305	0.636574	-0.859649	-1.13788	145	1
miR-4663	NUP210	D1	Nuclear import of Rev protein	0.313305	0.636574	-0.859649	-1.13788	145	1
miR-4663	NUP210	D1	Nuclear Pore Complex (NPC) Disassembly	0.313305	0.636574	-0.859649	-1.13788	145	1
miR-4663	NUP210	D1	Regulation of Glucokinase by Glucokinase Regulatory Protein	0.313305	0.636574	-0.859649	-1.13788	145	1
miR-4663	NUP210	D1	Regulation of HSF1-mediated heat shock response	0.313305	0.636574	-0.859649	-1.13788	145	1
miR-4663	NUP210	D1	Rev-mediated nuclear export of HIV RNA	0.313305	0.636574	-0.859649	-1.13788	145	1
miR-4663	NUP210	D1	SLC transporter disorders	0.313305	0.636574	-0.859649	-1.13788	145	1
miR-4663	NUP210	D1	snRNP Assembly	0.313305	0.636574	-0.859649	-1.13788	145	1
miR-4663	NUP210	D1	SUMO E3 ligases SUMOylate target proteins	0.313305	0.636574	-0.859649	-1.13788	145	1
miR-4663	NUP210	D1	SUMOylation	0.313305	0.636574	-0.859649	-1.13788	145	1
miR-4663	NUP210	D1	SUMOylation of chromatin organization proteins	0.313305	0.636574	-0.859649	-1.13788	145	1
miR-4663	NUP210	D1	SUMOylation of DNA damage response and repair proteins	0.313305	0.636574	-0.859649	-1.13788	145	1
miR-4663	NUP210	D1	SUMOylation of DNA replication proteins	0.313305	0.636574	-0.859649	-1.13788	145	1
miR-4663	NUP210	D1	SUMOylation of RNA binding proteins	0.313305	0.636574	-0.859649	-1.13788	145	1
miR-4663	NUP210	D1	SUMOylation of SUMOylation proteins	0.313305	0.636574	-0.859649	-1.13788	145	1
miR-4663	NUP210	D1	SUMOylation of ubiquitinylation proteins	0.313305	0.636574	-0.859649	-1.13788	145	1
miR-4663	NUP210	D1	Transcriptional regulation by small RNAs	0.313305	0.636574	-0.859649	-1.13788	145	1
miR-4663	NUP210	D1	Transport of Mature mRNA derived from an Intron-Containing Transcript	0.313305	0.636574	-0.859649	-1.13788	145	1
miR-4663	NUP210	D1	Transport of Mature mRNA Derived from an Intronless Transcript	0.313305	0.636574	-0.859649	-1.13788	145	1
miR-4663	NUP210	D1	Transport of Mature mRNAs Derived from Intronless Transcripts	0.313305	0.636574	-0.859649	-1.13788	145	1
miR-4663	NUP210	D1	Transport of Mature Transcript to Cytoplasm	0.313305	0.636574	-0.859649	-1.13788	145	1
miR-4663	NUP210	D1	Transport of Ribonucleoproteins into the Host Nucleus	0.313305	0.636574	-0.859649	-1.13788	145	1
miR-4663	NUP210	D1	Transport of the SLBP Dependant Mature mRNA	0.313305	0.636574	-0.859649	-1.13788	145	1
miR-4663	NUP210	D1	Transport of the SLBP independent Mature mRNA	0.313305	0.636574	-0.859649	-1.13788	145	1
miR-4663	NUP210	D1	tRNA processing	0.313305	0.636574	-0.859649	-1.13788	145	1
miR-4663	NUP210	D1	tRNA processing in the nucleus	0.313305	0.636574	-0.859649	-1.13788	145	1
miR-4663	NUP210	D1	Viral Messenger RNA Synthesis	0.313305	0.636574	-0.859649	-1.13788	145	1
miR-4663	NUP210	D1	Vpr-mediated nuclear import of PICs	0.313305	0.636574	-0.859649	-1.13788	145	1
miR-4663	SREBF1	D1	Metabolism of lipids	0.323529	0.636574	-0.658656	-1.13674	164	3
miR-4663	TOMM20	D1	Autophagy	0.345494	0.636574	-0.842105	-1.11466	160	1
miR-4663	TOMM20	D1	Macroautophagy	0.345494	0.636574	-0.842105	-1.11466	160	1
miR-4663	TOMM20	D1	Mitochondrial protein import	0.345494	0.636574	-0.842105	-1.11466	160	1
miR-4663	TOMM20	D1	Mitophagy	0.345494	0.636574	-0.842105	-1.11466	160	1
miR-4663	TOMM20	D1	PINK1-PRKN Mediated Mitophagy	0.345494	0.636574	-0.842105	-1.11466	160	1
miR-4663	TOMM20	D1	Selective autophagy	0.345494	0.636574	-0.842105	-1.11466	160	1
miR-4663	TOMM20	D1	Ub-specific processing proteases	0.345494	0.636574	-0.842105	-1.11466	160	1
miR-4663	RPS6KA5	D1	Axon guidance	0.375	0.636574	0.824561	1.09741	200	1
miR-4663	RPS6KA5	D1	C-type lectin receptors (CLRs)	0.375	0.636574	0.824561	1.09741	200	1
miR-4663	RPS6KA5	D1	CD209 (DC-SIGN) signaling	0.375	0.636574	0.824561	1.09741	200	1
miR-4663	RPS6KA5	D1	CREB phosphorylation	0.375	0.636574	0.824561	1.09741	200	1
miR-4663	RPS6KA5	D1	ERK/MAPK targets	0.375	0.636574	0.824561	1.09741	200	1
miR-4663	RPS6KA5	D1	Interleukin-17 signaling	0.375	0.636574	0.824561	1.09741	200	1
miR-4663	ATP9A	D1	Ion channel transport	0.375	0.636574	0.807018	1.07406	200	1
miR-4663	ATP9A	D1	Ion transport by P-type ATPases	0.375	0.636574	0.807018	1.07406	200	1
miR-4663	RPS6KA5	D1	L1CAM interactions	0.375	0.636574	0.824561	1.09741	200	1
miR-4663	RPS6KA5	D1	MAP kinase activation	0.375	0.636574	0.824561	1.09741	200	1
miR-4663	RPS6KA5	D1	MAPK targets/ Nuclear events mediated by MAP kinases	0.375	0.636574	0.824561	1.09741	200	1
miR-4663	RPS6KA5	D1	MyD88 cascade initiated on plasma membrane	0.375	0.636574	0.824561	1.09741	200	1
miR-4663	RPS6KA5	D1	MyD88 dependent cascade initiated on endosome	0.375	0.636574	0.824561	1.09741	200	1
miR-4663	RPS6KA5	D1	MyD88-independent TLR4 cascade	0.375	0.636574	0.824561	1.09741	200	1
miR-4663	RPS6KA5	D1	MyD88:MAL(TIRAP) cascade initiated on plasma membrane	0.375	0.636574	0.824561	1.09741	200	1
miR-4663	RPS6KA5	D1	NCAM signaling for neurite out-growth	0.375	0.636574	0.824561	1.09741	200	1
miR-4663	RPS6KA5	D1	Nervous system development	0.375	0.636574	0.824561	1.09741	200	1
miR-4663	RPS6KA5	D1	Nuclear Events (kinase and transcription factor activation)	0.375	0.636574	0.824561	1.09741	200	1
miR-4663	RPS6KA5	D1	Recycling pathway of L1	0.375	0.636574	0.824561	1.09741	200	1
miR-4663	RPS6KA5	D1	Signaling by Interleukins	0.375	0.636574	0.824561	1.09741	200	1
miR-4663	RPS6KA5	D1	Signaling by NTRK1 (TRKA)	0.375	0.636574	0.824561	1.09741	200	1
miR-4663	RPS6KA5	D1	Signaling by NTRKs	0.375	0.636574	0.824561	1.09741	200	1
miR-4663	RPS6KA5	D1	Signaling by Receptor Tyrosine Kinases	0.375	0.636574	0.824561	1.09741	200	1
miR-4663	RPS6KA5	D1	Toll Like Receptor 10 (TLR10) Cascade	0.375	0.636574	0.824561	1.09741	200	1
miR-4663	RPS6KA5	D1	Toll Like Receptor 2 (TLR2) Cascade	0.375	0.636574	0.824561	1.09741	200	1
miR-4663	RPS6KA5	D1	Toll Like Receptor 3 (TLR3) Cascade	0.375	0.636574	0.824561	1.09741	200	1
miR-4663	RPS6KA5	D1	Toll Like Receptor 4 (TLR4) Cascade	0.375	0.636574	0.824561	1.09741	200	1
miR-4663	RPS6KA5	D1	Toll Like Receptor 5 (TLR5) Cascade	0.375	0.636574	0.824561	1.09741	200	1
miR-4663	RPS6KA5	D1	Toll Like Receptor 7/8 (TLR7/8) Cascade	0.375	0.636574	0.824561	1.09741	200	1
miR-4663	RPS6KA5	D1	Toll Like Receptor 9 (TLR9) Cascade	0.375	0.636574	0.824561	1.09741	200	1
miR-4663	RPS6KA5	D1	Toll Like Receptor TLR1:TLR2 Cascade	0.375	0.636574	0.824561	1.09741	200	1
miR-4663	RPS6KA5	D1	Toll Like Receptor TLR6:TLR2 Cascade	0.375	0.636574	0.824561	1.09741	200	1
miR-4663	RPS6KA5	D1	Toll-like Receptor Cascades	0.375	0.636574	0.824561	1.09741	200	1
miR-4663	RPS6KA5	D1	TRAF6 mediated induction of NFkB and MAP kinases upon TLR7/8 or 9 activation	0.375	0.636574	0.824561	1.09741	200	1
miR-4663	RPS6KA5	D1	TRIF(TICAM1)-mediated TLR4 signaling	0.375	0.636574	0.824561	1.09741	200	1
miR-4663	SLC7A5|SLC30A7	D1	SLC-mediated transmembrane transport	0.397683	0.670938	0.714286	1.10531	205	2
miR-4663	SLC7A5|F2RL3	D1	Hemostasis	0.409266	0.682005	0.707089	1.09417	211	2
miR-4663	UMPS	D1	Metabolism of nucleotides	0.414163	0.682005	-0.807018	-1.06822	192	1
miR-4663	UMPS	D1	Nucleobase biosynthesis	0.414163	0.682005	-0.807018	-1.06822	192	1
miR-4663	UMPS	D1	Pyrimidine biosynthesis	0.414163	0.682005	-0.807018	-1.06822	192	1
miR-4663	TMEM59|VANGL1|RPS6KA5|OTUD7B	D1	Signal Transduction	0.440171	0.697758	0.450508	1.02114	205	7
miR-4663	KCNK6	D1	Cardiac conduction	0.446352	0.697758	-0.789474	-1.045	207	1
miR-4663	KCNK6	D1	Muscle contraction	0.446352	0.697758	-0.789474	-1.045	207	1
miR-4663	KCNK6	D1	Neuronal System	0.446352	0.697758	-0.789474	-1.045	207	1
miR-4663	KCNK6	D1	Phase 4 - resting membrane potential	0.446352	0.697758	-0.789474	-1.045	207	1
miR-4663	KCNK6	D1	Potassium Channels	0.446352	0.697758	-0.789474	-1.045	207	1
miR-4663	KCNK6	D1	Tandem of pore domain in a weak inwardly rectifying K+ channels (TWIK)	0.446352	0.697758	-0.789474	-1.045	207	1
miR-4663	KCNK6	D1	Tandem pore domain potassium channels	0.446352	0.697758	-0.789474	-1.045	207	1
miR-4663	NUP210|TOMM20	D1	Post-translational protein modification	0.446565	0.697758	-0.51049	-1.0138	233	5
miR-4663	KMT2C	D1	Activation of anterior HOX genes in hindbrain development during early embryogenesis	0.470149	0.713653	0.77193	1.02736	251	1
miR-4663	KMT2C	D1	Activation of HOX genes during differentiation	0.470149	0.713653	0.77193	1.02736	251	1
miR-4663	KMT2C	D1	PKMTs methylate histone lysines	0.470149	0.713653	0.77193	1.02736	251	1
miR-4663	KMT2C	D1	RUNX1 regulates genes involved in megakaryocyte differentiation and platelet function	0.470149	0.713653	0.77193	1.02736	251	1
miR-4663	GABPB1|CHD9	D1	Mitochondrial biogenesis	0.474903	0.713653	0.678571	1.05004	245	2
miR-4663	GABPB1|CHD9	D1	Organelle biogenesis and maintenance	0.474903	0.713653	0.678571	1.05004	245	2
miR-4663	GABPB1|CHD9	D1	Transcriptional activation of mitochondrial biogenesis	0.474903	0.713653	0.678571	1.05004	245	2
miR-4663	OTUD7B	D1	Death Receptor Signalling	0.51306	0.735164	0.754386	1.00402	274	1
miR-4663	OTUD7B	D1	Ovarian tumor domain proteases	0.51306	0.735164	0.754386	1.00402	274	1
miR-4663	OTUD7B	D1	Regulation of TNFR1 signaling	0.51306	0.735164	0.754386	1.00402	274	1
miR-4663	OTUD7B	D1	TNF signaling	0.51306	0.735164	0.754386	1.00402	274	1
miR-4663	OTUD7B	D1	TNFR1-induced NFkappaB signaling pathway	0.51306	0.735164	0.754386	1.00402	274	1
miR-4663	OTUD7B	D1	TNFR1-induced proapoptotic signaling	0.51306	0.735164	0.754386	1.00402	274	1
miR-4663	MTMR10	D1	Phospholipid metabolism	0.519313	0.735164	-0.754386	-0.998552	241	1
miR-4663	MTMR10	D1	PI Metabolism	0.519313	0.735164	-0.754386	-0.998552	241	1
miR-4663	MTMR10	D1	Synthesis of PIPs at the early endosome membrane	0.519313	0.735164	-0.754386	-0.998552	241	1
miR-4663	MASTL|IST1	D1	Cell Cycle	0.521298	0.735164	0.502921	0.956982	256	4
miR-4663	MASTL|IST1	D1	Cell Cycle, Mitotic	0.521298	0.735164	0.502921	0.956982	256	4
miR-4663	MASTL|IST1	D1	M Phase	0.521298	0.735164	0.502921	0.956982	256	4
miR-4663	SF3A3|CSTF1	D1	mRNA Splicing	0.55098	0.740272	-0.564826	-0.974801	280	3
miR-4663	SF3A3|CSTF1	D1	mRNA Splicing - Major Pathway	0.55098	0.740272	-0.564826	-0.974801	280	3
miR-4663	ARID2	D1	RMTs methylate histone arginines	0.551502	0.740272	-0.736842	-0.97533	256	1
miR-4663	ARID2	D1	RUNX1 interacts with co-factors whose precise effect on RUNX1 targets is not known	0.551502	0.740272	-0.736842	-0.97533	256	1
miR-4663	MASTL	D1	Mitotic Prophase	0.560241	0.740272	0.536654	0.9434	278	3
miR-4663	TBC1D10B|VPS52|SNX9	D1	Membrane Trafficking	0.560784	0.740272	-0.563636	-0.972748	285	3
miR-4663	TBC1D10B|VPS52|SNX9	D1	Vesicle-mediated transport	0.560784	0.740272	-0.563636	-0.972748	285	3
miR-4663	EIF4H	D1	Activation of the mRNA upon binding of the cap-binding complex and eIFs, and subsequent binding to 43S	0.565299	0.740272	0.719298	0.957317	302	1
miR-4663	EIF4H	D1	Cap-dependent Translation Initiation	0.565299	0.740272	0.719298	0.957317	302	1
miR-4663	EIF4H	D1	Eukaryotic Translation Initiation	0.565299	0.740272	0.719298	0.957317	302	1
miR-4663	EIF4H	D1	GTP hydrolysis and joining of the 60S ribosomal subunit	0.565299	0.740272	0.719298	0.957317	302	1
miR-4663	EIF4H	D1	L13a-mediated translational silencing of Ceruloplasmin expression	0.565299	0.740272	0.719298	0.957317	302	1
miR-4663	EIF4H	D1	Ribosomal scanning and start codon recognition	0.565299	0.740272	0.719298	0.957317	302	1
miR-4663	EIF4H	D1	Translation	0.565299	0.740272	0.719298	0.957317	302	1
miR-4663	EIF4H	D1	Translation initiation complex formation	0.565299	0.740272	0.719298	0.957317	302	1
miR-4663	SREBF1	D1	Developmental Biology	0.572816	0.744168	-0.505611	-0.953638	294	4
miR-4663	TBC1D10B	D1	Rab regulation of trafficking	0.579399	0.744168	-0.719298	-0.952107	269	1
miR-4663	TBC1D10B	D1	TBC/RABGAPs	0.579399	0.744168	-0.719298	-0.952107	269	1
miR-4663	NUP210	D1	Cellular responses to stimuli	0.590726	0.744168	-0.635706	-0.982413	292	2
miR-4663	NUP210	D1	Cellular responses to stress	0.590726	0.744168	-0.635706	-0.982413	292	2
miR-4663	TOMM20	D1	Protein localization	0.592742	0.744168	-0.634345	-0.98031	293	2
miR-4663	SLC30A7	D1	Insulin processing	0.600746	0.744168	0.701754	0.933968	321	1
miR-4663	SLC30A7	D1	Metal ion SLC transporters	0.600746	0.744168	0.701754	0.933968	321	1
miR-4663	SLC30A7	D1	Peptide hormone metabolism	0.600746	0.744168	0.701754	0.933968	321	1
miR-4663	SLC30A7	D1	Transport of bile salts and organic acids, metal ions and amine compounds	0.600746	0.744168	0.701754	0.933968	321	1
miR-4663	SLC30A7	D1	Zinc efflux and compartmentalization by the SLC30 family	0.600746	0.744168	0.701754	0.933968	321	1
miR-4663	SLC30A7	D1	Zinc transporters	0.600746	0.744168	0.701754	0.933968	321	1
miR-4663	RPS6KA5|IST1	D1	Innate Immune System	0.617761	0.752932	0.610203	0.944248	319	2
miR-4663	KLHL21	D1	Adaptive Immune System	0.626609	0.752932	-0.684211	-0.905663	291	1
miR-4663	KLHL21	D1	Antigen processing: Ubiquitination & Proteasome degradation	0.626609	0.752932	-0.684211	-0.905663	291	1
miR-4663	KLHL21	D1	Class I MHC mediated antigen processing & presentation	0.626609	0.752932	-0.684211	-0.905663	291	1
miR-4663	KLHL21	D1	Neddylation	0.626609	0.752932	-0.684211	-0.905663	291	1
miR-4663	CHD9	D1	BMAL1:CLOCK,NPAS2 activates circadian gene expression	0.632463	0.752932	0.666667	0.887269	338	1
miR-4663	CHD9	D1	Cellular response to chemical stress	0.632463	0.752932	0.666667	0.887269	338	1
miR-4663	CHD9	D1	Cytoprotection by HMOX1	0.632463	0.752932	0.666667	0.887269	338	1
miR-4663	CHD9	D1	Heme signaling	0.632463	0.752932	0.666667	0.887269	338	1
miR-4663	PEX26	D1	Class I peroxisomal membrane protein import	0.701493	0.827942	0.631579	0.840571	375	1
miR-4663	PEX26	D1	Peroxisomal protein import	0.701493	0.827942	0.631579	0.840571	375	1
miR-4663	NUP210|TOMM20	D1	Metabolism of proteins	0.721495	0.847911	-0.360106	-0.809703	385	7
miR-4663	VPS52	D1	Intra-Golgi and retrograde Golgi-to-ER traffic	0.742489	0.865189	-0.649123	-0.859219	345	1
miR-4663	VPS52	D1	Retrograde transport at the Trans-Golgi-Network	0.742489	0.865189	-0.649123	-0.859219	345	1
miR-4663	IST1	D1	Mitotic Anaphase	0.791045	0.902644	0.596491	0.793872	423	1
miR-4663	IST1	D1	Mitotic Metaphase and Anaphase	0.791045	0.902644	0.596491	0.793872	423	1
miR-4663	IST1	D1	Neutrophil degranulation	0.791045	0.902644	0.596491	0.793872	423	1
miR-4663	IST1	D1	Nuclear Envelope (NE) Reassembly	0.791045	0.902644	0.596491	0.793872	423	1
miR-4663	IST1	D1	Sealing of the nuclear envelope (NE) by ESCRT-III	0.791045	0.902644	0.596491	0.793872	423	1
miR-4663	CSTF1	D1	mRNA 3'-end processing	0.806867	0.905667	-0.614035	-0.812775	375	1
miR-4663	CSTF1	D1	Processing of Capped Intronless Pre-mRNA	0.806867	0.905667	-0.614035	-0.812775	375	1
miR-4663	CSTF1	D1	Processing of Intronless Pre-mRNAs	0.806867	0.905667	-0.614035	-0.812775	375	1
miR-4663	CSTF1	D1	RNA Polymerase II Transcription Termination	0.806867	0.905667	-0.614035	-0.812775	375	1
miR-4663	TOMM20	D1	Deubiquitination	0.810484	0.906029	-0.514981	-0.795848	401	2
miR-4663	QDPR	D1	Metabolism of amino acids and derivatives	0.83871	0.924781	-0.479719	-0.741353	415	2
miR-4663	F2RL3	D1	Class A/1 (Rhodopsin-like receptors)	0.858209	0.924781	0.578947	0.770523	459	1
miR-4663	F2RL3	D1	G alpha (q) signalling events	0.858209	0.924781	0.578947	0.770523	459	1
miR-4663	F2RL3	D1	GPCR downstream signalling	0.858209	0.924781	0.578947	0.770523	459	1
miR-4663	F2RL3	D1	GPCR ligand binding	0.858209	0.924781	0.578947	0.770523	459	1
miR-4663	F2RL3	D1	Peptide ligand-binding receptors	0.858209	0.924781	0.578947	0.770523	459	1
miR-4663	F2RL3	D1	Platelet activation, signaling and aggregation	0.858209	0.924781	0.578947	0.770523	459	1
miR-4663	F2RL3	D1	Signaling by GPCR	0.858209	0.924781	0.578947	0.770523	459	1
miR-4663	F2RL3	D1	Thrombin signalling through proteinase activated receptors (PARs)	0.858209	0.924781	0.578947	0.770523	459	1
miR-4663	NUP210	D1	Cytokine Signaling in Immune system	0.860887	0.924781	-0.465548	-0.719454	426	2
miR-4663	RAB2A	D1	Golgi Cisternae Pericentriolar Stack Reorganization	0.871245	0.928652	-0.578947	-0.76633	405	1
miR-4663	RAB2A	D1	RAB geranylgeranylation	0.871245	0.928652	-0.578947	-0.76633	405	1
miR-4663	CLDN7	D1	Cell junction organization	0.886194	0.930165	0.561404	0.747174	474	1
miR-4663	CLDN7	D1	Cell-Cell communication	0.886194	0.930165	0.561404	0.747174	474	1
miR-4663	CLDN7	D1	Cell-cell junction organization	0.886194	0.930165	0.561404	0.747174	474	1
miR-4663	CLDN7	D1	Tight junction interactions	0.886194	0.930165	0.561404	0.747174	474	1
miR-4663	KREMEN1	D1	Diseases of signal transduction by growth factor receptors and second messengers	0.925373	0.949543	0.526316	0.700476	495	1
miR-4663	KREMEN1	D1	Negative regulation of TCF-dependent signaling by WNT ligand antagonists	0.925373	0.949543	0.526316	0.700476	495	1
miR-4663	KREMEN1	D1	Signaling by LRP5 mutants	0.925373	0.949543	0.526316	0.700476	495	1
miR-4663	KREMEN1	D1	Signaling by WNT	0.925373	0.949543	0.526316	0.700476	495	1
miR-4663	KREMEN1	D1	Signaling by WNT in cancer	0.925373	0.949543	0.526316	0.700476	495	1
miR-4663	KREMEN1	D1	TCF dependent signaling in response to WNT	0.925373	0.949543	0.526316	0.700476	495	1
miR-4663	NUP210	D1	Immune System	0.937864	0.95245	-0.314563	-0.593301	482	4
miR-4663	SNX9	D1	Clathrin-mediated endocytosis	0.94206	0.95245	-0.54386	-0.719886	438	1
miR-4663	SNX9	D1	Golgi Associated Vesicle Biogenesis	0.94206	0.95245	-0.54386	-0.719886	438	1
miR-4663	SNX9	D1	trans-Golgi Network Vesicle Budding	0.94206	0.95245	-0.54386	-0.719886	438	1
miR-4663	KMT2C|ARID2	D1	Chromatin modifying enzymes	0.955598	0.955598	0.326991	0.505997	494	2
miR-4663	KMT2C|ARID2	D1	Chromatin organization	0.955598	0.955598	0.326991	0.505997	494	2
miR-4663	KMT2C|ARID2	D1	Transcriptional regulation by RUNX1	0.955598	0.955598	0.326991	0.505997	494	2
miR-519b-3p	APH1A|EREG|ESR1	D1	Signaling by ERBB4	0.00184843	0.443145	-0.963399	-1.81864	0	4
miR-519b-3p	APH1A|EREG|ESR1	D1	Nuclear signaling by ERBB4	0.00189394	0.443145	-0.989189	-1.71077	0	3
miR-519b-3p	MAVS|NKIRAS1	D1	TRAF6 mediated NF-kB activation	0.00199601	0.443145	0.981375	1.54749	0	2
miR-519b-3p	APH1A|EREG|ESR1|ATP6V0E1|GRB10|FRS2|PAK2	D1	Signaling by Receptor Tyrosine Kinases	0.00324675	0.443145	-0.634319	-1.79502	1	15
miR-519b-3p	MAVS	D1	NF-kB activation through FADD/RIP-1 pathway mediated by caspase-8 and -10	0.00392157	0.443145	0.997312	1.34622	1	1
miR-519b-3p	MAVS	D1	TRAF3-dependent IRF activation pathway	0.00392157	0.443145	0.997312	1.34622	1	1
miR-519b-3p	MAVS	D1	TRAF6 mediated IRF7 activation	0.00392157	0.443145	0.997312	1.34622	1	1
miR-519b-3p	APH1A	D1	Noncanonical activation of NOTCH3	0.00403226	0.443145	-1	-1.37038	1	1
miR-519b-3p	APH1A	D1	NOTCH4 Activation and Transmission of Signal to the Nucleus	0.00403226	0.443145	-1	-1.37038	1	1
miR-519b-3p	APH1A	D1	Regulated proteolysis of p75NTR	0.00403226	0.443145	-1	-1.37038	1	1
miR-519b-3p	APH1A|EREG|ESR1|CDK2|TCF7L2|RB1|RAN|PARP1|JAK1|BECN1|MECP2|DAD1|FRS2|ARID4B|PAK2	D1	Disease	0.00868307	0.495581	-0.466751	-1.67005	5	39
miR-519b-3p	EREG|ESR1	D1	ESR-mediated signaling	0.00924214	0.495581	-0.841917	-1.58931	4	4
miR-519b-3p	EREG|CDK2	D1	Signaling by Non-Receptor Tyrosine Kinases	0.0094697	0.495581	-0.935752	-1.61835	4	3
miR-519b-3p	EREG|CDK2	D1	Signaling by PTK6	0.0094697	0.495581	-0.935752	-1.61835	4	3
miR-519b-3p	ACTL6A|INO80D|TGFBR2	D1	UCH proteinases	0.0151188	0.495581	0.827044	1.62622	6	4
miR-519b-3p	EREG	D1	EGFR interacts with phospholipase C-gamma	0.0181452	0.495581	-0.989247	-1.35565	8	1
miR-519b-3p	EREG	D1	ERBB2 Activates PTK6 Signaling	0.0181452	0.495581	-0.989247	-1.35565	8	1
miR-519b-3p	EREG	D1	ERBB2 Regulates Cell Motility	0.0181452	0.495581	-0.989247	-1.35565	8	1
miR-519b-3p	EREG	D1	GAB1 signalosome	0.0181452	0.495581	-0.989247	-1.35565	8	1
miR-519b-3p	EREG	D1	GRB2 events in EGFR signaling	0.0181452	0.495581	-0.989247	-1.35565	8	1
miR-519b-3p	EREG	D1	GRB2 events in ERBB2 signaling	0.0181452	0.495581	-0.989247	-1.35565	8	1
miR-519b-3p	EREG	D1	Inhibition of Signaling by Overexpressed EGFR	0.0181452	0.495581	-0.989247	-1.35565	8	1
miR-519b-3p	EREG	D1	PI3K events in ERBB2 signaling	0.0181452	0.495581	-0.989247	-1.35565	8	1
miR-519b-3p	EREG	D1	PI3K events in ERBB4 signaling	0.0181452	0.495581	-0.989247	-1.35565	8	1
miR-519b-3p	EREG	D1	SHC1 events in EGFR signaling	0.0181452	0.495581	-0.989247	-1.35565	8	1
miR-519b-3p	EREG	D1	SHC1 events in ERBB2 signaling	0.0181452	0.495581	-0.989247	-1.35565	8	1
miR-519b-3p	EREG	D1	SHC1 events in ERBB4 signaling	0.0181452	0.495581	-0.989247	-1.35565	8	1
miR-519b-3p	EREG	D1	Signaling by ERBB2 in Cancer	0.0181452	0.495581	-0.989247	-1.35565	8	1
miR-519b-3p	EREG	D1	Signaling by ERBB2 KD Mutants	0.0181452	0.495581	-0.989247	-1.35565	8	1
miR-519b-3p	EREG	D1	Signaling by ERBB2 TMD/JMD mutants	0.0181452	0.495581	-0.989247	-1.35565	8	1
miR-519b-3p	EREG	D1	Signaling by Overexpressed Wild-Type EGFR in Cancer	0.0181452	0.495581	-0.989247	-1.35565	8	1
miR-519b-3p	EREG|ESR1	D1	Extra-nuclear estrogen signaling	0.0208333	0.495581	-0.88566	-1.53172	10	3
miR-519b-3p	MAVS|TAX1BP1|NKIRAS1	D1	DDX58/IFIH1-mediated induction of interferon-alpha/beta	0.0215983	0.495581	0.809676	1.59207	9	4
miR-519b-3p	EREG	D1	EGFR downregulation	0.0227273	0.495581	-0.876794	-1.51638	11	3
miR-519b-3p	EREG	D1	Signaling by EGFR	0.0227273	0.495581	-0.876794	-1.51638	11	3
miR-519b-3p	EREG|ESR1	D1	PI3K/AKT Signaling in Cancer	0.0228471	0.495581	-0.699107	-1.60212	12	7
miR-519b-3p	EREG|ESR1	D1	Constitutive Signaling by Aberrant PI3K in Cancer	0.0234657	0.495581	-0.785005	-1.60994	12	5
miR-519b-3p	APH1A	D1	Activated NOTCH1 Transmits Signal to the Nucleus	0.0238095	0.495581	-0.937358	-1.46962	11	2
miR-519b-3p	APH1A	D1	Amyloid fiber formation	0.0238095	0.495581	-0.937358	-1.46962	11	2
miR-519b-3p	APH1A	D1	Constitutive Signaling by NOTCH1 HD+PEST Domain Mutants	0.0238095	0.495581	-0.937358	-1.46962	11	2
miR-519b-3p	APH1A	D1	Constitutive Signaling by NOTCH1 PEST Domain Mutants	0.0238095	0.495581	-0.937358	-1.46962	11	2
miR-519b-3p	APH1A	D1	NOTCH2 Activation and Transmission of Signal to the Nucleus	0.0238095	0.495581	-0.937358	-1.46962	11	2
miR-519b-3p	APH1A	D1	NOTCH3 Activation and Transmission of Signal to the Nucleus	0.0238095	0.495581	-0.937358	-1.46962	11	2
miR-519b-3p	APH1A	D1	NRIF signals cell death from the nucleus	0.0238095	0.495581	-0.937358	-1.46962	11	2
miR-519b-3p	APH1A	D1	Signaling by NOTCH	0.0238095	0.495581	-0.937358	-1.46962	11	2
miR-519b-3p	APH1A	D1	Signaling by NOTCH1	0.0238095	0.495581	-0.937358	-1.46962	11	2
miR-519b-3p	APH1A	D1	Signaling by NOTCH1 HD+PEST Domain Mutants in Cancer	0.0238095	0.495581	-0.937358	-1.46962	11	2
miR-519b-3p	APH1A	D1	Signaling by NOTCH1 in Cancer	0.0238095	0.495581	-0.937358	-1.46962	11	2
miR-519b-3p	APH1A	D1	Signaling by NOTCH1 PEST Domain Mutants in Cancer	0.0238095	0.495581	-0.937358	-1.46962	11	2
miR-519b-3p	APH1A	D1	Signaling by NOTCH2	0.0238095	0.495581	-0.937358	-1.46962	11	2
miR-519b-3p	APH1A	D1	Signaling by NOTCH3	0.0238095	0.495581	-0.937358	-1.46962	11	2
miR-519b-3p	APH1A	D1	Signaling by NOTCH4	0.0238095	0.495581	-0.937358	-1.46962	11	2
miR-519b-3p	CDK2|RB1	D1	APC/C-mediated degradation of cell cycle proteins	0.0246212	0.495581	-0.875929	-1.51489	12	3
miR-519b-3p	CDK2|RB1	D1	Regulation of mitotic cell cycle	0.0246212	0.495581	-0.875929	-1.51489	12	3
miR-519b-3p	EREG|ESR1	D1	PI5P, PP2A and IER3 Regulate PI3K/AKT Signaling	0.0273723	0.495581	-0.719333	-1.56438	14	6
miR-519b-3p	DNAJB6|HSPA8|TNFRSF21	D1	Attenuation phase	0.0274262	0.495581	0.851061	1.53399	12	3
miR-519b-3p	DNAJB6|HSPA8|TNFRSF21	D1	HSF1-dependent transactivation	0.0274262	0.495581	0.851061	1.53399	12	3
miR-519b-3p	ESR1	D1	RUNX1 regulates estrogen receptor mediated transcription	0.0282258	0.495581	-0.983871	-1.34828	13	1
miR-519b-3p	ESR1	D1	RUNX1 regulates transcription of genes involved in WNT signaling	0.0282258	0.495581	-0.983871	-1.34828	13	1
miR-519b-3p	ESR1	D1	SUMOylation of intracellular receptors	0.0282258	0.495581	-0.983871	-1.34828	13	1
miR-519b-3p	ESR1	D1	TFAP2 (AP-2) family regulates transcription of growth factors and their receptors	0.0282258	0.495581	-0.983871	-1.34828	13	1
miR-519b-3p	APH1A	D1	Cell death signalling via NRAGE, NRIF and NADE	0.0284091	0.495581	-0.859187	-1.48593	14	3
miR-519b-3p	APH1A	D1	p75 NTR receptor-mediated signalling	0.0284091	0.495581	-0.859187	-1.48593	14	3
miR-519b-3p	CDK2|RB1	D1	Phosphorylation of proteins involved in G1/S transition by active Cyclin E:Cdk2 complexes	0.0297619	0.511068	-0.927224	-1.45373	14	2
miR-519b-3p	RB1|RAN|PARP1|JAK1|BECN1|DAD1|ARID4B|PAK2|TSG101	D1	Infectious disease	0.0318979	0.53932	-0.53812	-1.57845	19	17
miR-519b-3p	RB1|JAK1|BECN1|DAD1|ARID4B	D1	SARS-CoV Infections	0.0336879	0.559193	-0.672976	-1.57811	18	8
miR-519b-3p	CDK2|RB1	D1	DNA Damage/Telomere Stress Induced Senescence	0.0340909	0.559193	-0.850969	-1.47172	17	3
miR-519b-3p	EREG|ESR1	D1	Negative regulation of the PI3K/AKT network	0.0369069	0.569918	-0.676839	-1.55109	20	7
miR-519b-3p	GALNT4	D1	O-linked glycosylation	0.0396825	0.569918	-0.913551	-1.43229	19	2
miR-519b-3p	GALNT4	D1	O-linked glycosylation of mucins	0.0396825	0.569918	-0.913551	-1.43229	19	2
miR-519b-3p	CTSK|PDGFB	D1	Extracellular matrix organization	0.0399202	0.569918	0.899086	1.41773	19	2
miR-519b-3p	CDK2|CEP164|RAB8A	D1	G2/M Transition	0.0421793	0.569918	-0.667123	-1.52882	23	7
miR-519b-3p	CDK2|CEP164|RAB8A	D1	Mitotic G2-G2/M phases	0.0421793	0.569918	-0.667123	-1.52882	23	7
miR-519b-3p	CDK2	D1	G2 Phase	0.0423387	0.569918	-0.975806	-1.33723	20	1
miR-519b-3p	CDK2	D1	Meiosis	0.0423387	0.569918	-0.975806	-1.33723	20	1
miR-519b-3p	CDK2	D1	Meiotic recombination	0.0423387	0.569918	-0.975806	-1.33723	20	1
miR-519b-3p	CDK2	D1	PTK6 Regulates Cell Cycle	0.0423387	0.569918	-0.975806	-1.33723	20	1
miR-519b-3p	CDK2	D1	Reproduction	0.0423387	0.569918	-0.975806	-1.33723	20	1
miR-519b-3p	APH1A|EREG|ESR1|TCF7L2	D1	Diseases of signal transduction by growth factor receptors and second messengers	0.0434109	0.569918	-0.496804	-1.52313	27	20
miR-519b-3p	LDLR	D1	Chylomicron clearance	0.0443548	0.569918	-0.973118	-1.33355	21	1
miR-519b-3p	LDLR	D1	LDL clearance	0.0443548	0.569918	-0.973118	-1.33355	21	1
miR-519b-3p	LDLR	D1	Plasma lipoprotein assembly, remodeling, and clearance	0.0443548	0.569918	-0.973118	-1.33355	21	1
miR-519b-3p	LDLR	D1	Plasma lipoprotein clearance	0.0443548	0.569918	-0.973118	-1.33355	21	1
miR-519b-3p	CDK2|RB1	D1	Cyclin A:Cdk2-associated events at S phase entry	0.0451264	0.569918	-0.737531	-1.51258	24	5
miR-519b-3p	CDK2|RB1	D1	Cyclin E associated events during G1/S transition	0.0451264	0.569918	-0.737531	-1.51258	24	5
miR-519b-3p	EREG	D1	Downregulation of ERBB2 signaling	0.0456349	0.569918	-0.912036	-1.42992	22	2
miR-519b-3p	EREG	D1	Signaling by EGFR in Cancer	0.0456349	0.569918	-0.912036	-1.42992	22	2
miR-519b-3p	EREG	D1	Signaling by ERBB2	0.0456349	0.569918	-0.912036	-1.42992	22	2
miR-519b-3p	CDK2|CNOT6L|CNOT4	D1	TP53 Regulates Transcription of Cell Cycle Genes	0.0462107	0.570625	-0.769803	-1.45318	24	4
miR-519b-3p	TCF7L2	D1	Ca2+ pathway	0.0496032	0.592542	-0.903535	-1.41659	24	2
miR-519b-3p	RPP14|RAN	D1	tRNA processing	0.0496032	0.592542	-0.90566	-1.41992	24	2
miR-519b-3p	RPP14|RAN	D1	tRNA processing in the nucleus	0.0496032	0.592542	-0.90566	-1.41992	24	2
miR-519b-3p	CTSK	D1	Activation of Matrix Metalloproteinases	0.0529412	0.599818	0.973118	1.31357	26	1
miR-519b-3p	CTSK	D1	Collagen degradation	0.0529412	0.599818	0.973118	1.31357	26	1
miR-519b-3p	CTSK	D1	Degradation of the extracellular matrix	0.0529412	0.599818	0.973118	1.31357	26	1
miR-519b-3p	CTSK	D1	RUNX1 regulates transcription of genes involved in differentiation of keratinocytes	0.0529412	0.599818	0.973118	1.31357	26	1
miR-519b-3p	CTSK	D1	Trafficking and processing of endosomal TLR	0.0529412	0.599818	0.973118	1.31357	26	1
miR-519b-3p	ESR1	D1	Regulation of RUNX2 expression and activity	0.0555556	0.617847	-0.899779	-1.4107	27	2
miR-519b-3p	ASB6|CUL3|KLHL21|FBXL5	D1	Neddylation	0.0570175	0.617847	0.647027	1.50667	25	6
miR-519b-3p	TCF7L2	D1	Incretin synthesis, secretion, and inactivation	0.0584677	0.617847	-0.962366	-1.31881	28	1
miR-519b-3p	TCF7L2	D1	Repression of WNT target genes	0.0584677	0.617847	-0.962366	-1.31881	28	1
miR-519b-3p	TCF7L2	D1	Signaling by TCF7L2 mutants	0.0584677	0.617847	-0.962366	-1.31881	28	1
miR-519b-3p	TCF7L2	D1	Synthesis, secretion, and inactivation of Glucagon-like Peptide-1 (GLP-1)	0.0584677	0.617847	-0.962366	-1.31881	28	1
miR-519b-3p	TCF7L2	D1	Transcriptional Regulation by VENTX	0.0584677	0.617847	-0.962366	-1.31881	28	1
miR-519b-3p	DNAJB6|TNFRSF21	D1	HSF1 activation	0.0598802	0.6259	0.879582	1.38697	29	2
miR-519b-3p	CDK2	D1	CDK-mediated phosphorylation and removal of Cdc6	0.0615079	0.6259	-0.888811	-1.3935	30	2
miR-519b-3p	CDK2	D1	Processing of DNA double-strand break ends	0.0615079	0.6259	-0.888811	-1.3935	30	2
miR-519b-3p	CDK2	D1	Regulation of APC/C activators between G1/S and early anaphase	0.0615079	0.6259	-0.888811	-1.3935	30	2
miR-519b-3p	RB1|BECN1|DAD1	D1	SARS-CoV-2 Infection	0.0631769	0.636985	-0.704948	-1.44575	34	5
[truncated: 3,827 more rows]
