# Supplementary material for: Global blood miRNA profiling unravels early signatures of immunogenicity of Ebola vaccine rVSVΔG-ZEBOV-GP
Source: iScience. 2023 Nov 23;26(12):108574. doi: 10.1016/j.isci.2023.108574 (PMC10755791; doi:10.1016/j.isci.2023.108574)
Supplement: Table S5. Immune-related pathways associated with mRNA targets of miRNAs that predict antibody levels, related to Figure 8 [file mmc6.xlsx]

## Sheet: Table_S5
Table S5. Immune-related pathways associated with mRNA targets of miRNAs that predict antibody levels.
miRNA	mRNA	Time point	Correlation direction	Pathway	Correlation	p-value	Correlation score
miR-130a	KBTBD8	D7	neg	Adaptive Immune System|Immune System|Innate Immune System|Neutrophil degranulation|TRAF6 mediated NF-kB activation	-0.529577	0.0163331	-2.17898
miR-130a	DYNC1LI2	D7	neg	Adaptive Immune System|Immune System|Innate Immune System|Neutrophil degranulation|TRAF6 mediated NF-kB activation	-0.42382	0.062571	-1.1746
miR-130a	UBE2W	D7	neg	Adaptive Immune System|Immune System|Innate Immune System|Neutrophil degranulation|TRAF6 mediated NF-kB activation	-0.205181	0.385504	-0.195579
miR-130a	TRIM4	D7	neg	Adaptive Immune System|Immune System|Innate Immune System|Neutrophil degranulation|TRAF6 mediated NF-kB activation	-0.193974	0.41253	-0.171753
miR-130a	IMPDH1	D7	neg	Adaptive Immune System|Immune System|Innate Immune System|Neutrophil degranulation|TRAF6 mediated NF-kB activation	-0.260718	0.2669	-0.344378
miR-130a	IRF1	D7	pos	Interferon alpha/beta signaling|MyD88 cascade initiated on plasma membrane	0.434541	0.0555474	1.25605
miR-130a	RPS6KA5	D7	pos	Interferon alpha/beta signaling|MyD88 cascade initiated on plasma membrane	0.292193	0.211267	0.454253
miR-130a	MAPK1	D7	pos	Interferon alpha/beta signaling|MyD88 cascade initiated on plasma membrane	-0.0652609	0.784581	-0.0158327
miR-155-3p	ORMDL3	D1	neg	Neutrophil degranulation	-0.260234	0.254585	-0.356031
miR-155-3p	METTL7A	D1	neg	Neutrophil degranulation	-0.213971	0.351674	-0.22361
miR-155-3p	UBE2K	D1	pos	Adaptive Immune System|Immune System|Innate Immune System|Interferon alpha/beta signaling|MyD88 cascade initiated on plasma membrane	0.297309	0.190586	0.492835
miR-155-3p	PTEN	D1	pos	Adaptive Immune System|Immune System|Innate Immune System|Interferon alpha/beta signaling|MyD88 cascade initiated on plasma membrane	0.236466	0.302073	0.28307
miR-155-3p	RNF4	D1	pos	Adaptive Immune System|Immune System|Innate Immune System|Interferon alpha/beta signaling|MyD88 cascade initiated on plasma membrane	0.187076	0.41679	0.163724
miR-155-3p	PLCG1	D1	pos	Adaptive Immune System|Immune System|Innate Immune System|Interferon alpha/beta signaling|MyD88 cascade initiated on plasma membrane	0.165972	0.47213	0.124562
miR-155-3p	FBXW7	D1	pos	Adaptive Immune System|Immune System|Innate Immune System|Interferon alpha/beta signaling|MyD88 cascade initiated on plasma membrane	0.154959	0.502411	0.106664
miR-155-3p	DYNC1I2	D1	pos	Adaptive Immune System|Immune System|Innate Immune System|Interferon alpha/beta signaling|MyD88 cascade initiated on plasma membrane	0.137942	0.550984	0.0822206
miR-155-3p	PELI1	D1	pos	Adaptive Immune System|Immune System|Innate Immune System|Interferon alpha/beta signaling|MyD88 cascade initiated on plasma membrane	0.452703	0.0393315	1.46483
miR-155-3p	IFIT1	D1	pos	Adaptive Immune System|Immune System|Innate Immune System|Interferon alpha/beta signaling|MyD88 cascade initiated on plasma membrane	0.395454	0.076001	1.01909
miR-155-3p	EIF2AK2	D1	pos	Adaptive Immune System|Immune System|Innate Immune System|Interferon alpha/beta signaling|MyD88 cascade initiated on plasma membrane	0.380773	0.0885844	0.922917
miR-155-3p	NHLRC3	D1	pos	Adaptive Immune System|Immune System|Innate Immune System|Interferon alpha/beta signaling|MyD88 cascade initiated on plasma membrane	0.31494	0.164361	0.568684
miR-155-3p	IRAK3	D1	pos	Adaptive Immune System|Immune System|Innate Immune System|Interferon alpha/beta signaling|MyD88 cascade initiated on plasma membrane	0.282202	0.215195	0.433523
miR-155-3p	TXNIP	D1	pos	Adaptive Immune System|Immune System|Innate Immune System|Interferon alpha/beta signaling|MyD88 cascade initiated on plasma membrane	0.141539	0.540545	0.0870713
miR-155-3p	CXCL10	D1	pos	Adaptive Immune System|Immune System|Innate Immune System|Interferon alpha/beta signaling|MyD88 cascade initiated on plasma membrane	0.11611	0.61623	0.0562127
miR-155-3p	MYD88	D1	pos	Adaptive Immune System|Immune System|Innate Immune System|Interferon alpha/beta signaling|MyD88 cascade initiated on plasma membrane	0.0176201	0.939573	0.00109825
miR-4432	LGMN	D2	neg	Adaptive Immune System|Immune System|Innate Immune System|Neutrophil degranulation	-0.39776	0.0824235	-0.992763
miR-4432	C3	D2	neg	Adaptive Immune System|Immune System|Innate Immune System|Neutrophil degranulation	-0.343516	0.138103	-0.680078
miR-4432	TMEM179B	D2	neg	Adaptive Immune System|Immune System|Innate Immune System|Neutrophil degranulation	-0.424877	0.0618498	-1.18245
miR-4432	SUGT1	D2	neg	Adaptive Immune System|Immune System|Innate Immune System|Neutrophil degranulation	-0.379493	0.0988871	-0.878061
miR-4432	VAV3	D2	neg	Adaptive Immune System|Immune System|Innate Immune System|Neutrophil degranulation	-0.234276	0.320136	-0.266843
miR-4432	RAB5C	D2	neg	Adaptive Immune System|Immune System|Innate Immune System|Neutrophil degranulation	-0.211461	0.370803	-0.209787
miR-4432	MYC	D2	neg	Adaptive Immune System|Immune System|Innate Immune System|Neutrophil degranulation	-0.160209	0.499852	-0.111096
miR-4432	CRCP	D2	neg	Adaptive Immune System|Immune System|Innate Immune System|Neutrophil degranulation	-0.142184	0.549858	-0.0850394
miR-4774-3p	RNF19B	D2	neg	Adaptive Immune System|Immune System|Innate Immune System|MyD88 cascade initiated on plasma membrane|Neutrophil degranulation	-0.429871	0.058529	-1.22007
miR-4774-3p	CD86	D2	neg	Adaptive Immune System|Immune System|Innate Immune System|MyD88 cascade initiated on plasma membrane|Neutrophil degranulation	-0.381969	0.0965252	-0.893025
miR-4774-3p	UBE2W	D2	neg	Adaptive Immune System|Immune System|Innate Immune System|MyD88 cascade initiated on plasma membrane|Neutrophil degranulation	-0.367533	0.11089	-0.808285
miR-4774-3p	CYBB	D2	neg	Adaptive Immune System|Immune System|Innate Immune System|MyD88 cascade initiated on plasma membrane|Neutrophil degranulation	-0.281797	0.228717	-0.415727
miR-4774-3p	TAPBP	D2	neg	Adaptive Immune System|Immune System|Innate Immune System|MyD88 cascade initiated on plasma membrane|Neutrophil degranulation	-0.231897	0.325216	-0.260482
miR-4774-3p	PPP2R5A	D2	neg	Adaptive Immune System|Immune System|Innate Immune System|MyD88 cascade initiated on plasma membrane|Neutrophil degranulation	-0.227746	0.334193	-0.249619
miR-4774-3p	LYZ	D2	neg	Adaptive Immune System|Immune System|Innate Immune System|MyD88 cascade initiated on plasma membrane|Neutrophil degranulation	-0.508678	0.0220006	-1.94146
miR-4774-3p	MAP2K4	D2	neg	Adaptive Immune System|Immune System|Innate Immune System|MyD88 cascade initiated on plasma membrane|Neutrophil degranulation	-0.436523	0.0543175	-1.27155
miR-4774-3p	IL6ST	D2	neg	Adaptive Immune System|Immune System|Innate Immune System|MyD88 cascade initiated on plasma membrane|Neutrophil degranulation	-0.394051	0.0855896	-0.968652
miR-4774-3p	CST3	D2	neg	Adaptive Immune System|Immune System|Innate Immune System|MyD88 cascade initiated on plasma membrane|Neutrophil degranulation	-0.122817	0.605961	-0.0615237
miR-4774-3p	MAPK14	D2	pos	activated TAK1 mediates p38 MAPK activation	0.0699949	0.769346	0.0183537
miR-519b-3p	RPS27A	D1	neg	activated TAK1 mediates p38 MAPK activation|Interferon alpha/beta signaling	-0.0386503	0.867894	-0.00547618
miR-519b-3p	JAK1	D1	neg	activated TAK1 mediates p38 MAPK activation|Interferon alpha/beta signaling	-0.255508	0.263623	-0.340652
miR-519b-3p	ADAR	D1	neg	activated TAK1 mediates p38 MAPK activation|Interferon alpha/beta signaling	-0.0787615	0.734341	-0.0243201
miR-519b-3p	IRF2	D1	neg	activated TAK1 mediates p38 MAPK activation|Interferon alpha/beta signaling	-0.0665051	0.774556	-0.0169897
miR-519b-3p	CTSK	D1	pos	Adaptive Immune System|Immune System|Innate Immune System|MyD88 cascade initiated on plasma membrane|Neutrophil degranulation|TRAF6 mediated NF-kB activation	0.30673	0.176244	0.532447
miR-519b-3p	ASB6	D1	pos	Adaptive Immune System|Immune System|Innate Immune System|MyD88 cascade initiated on plasma membrane|Neutrophil degranulation|TRAF6 mediated NF-kB activation	0.262123	0.251028	0.362305
miR-519b-3p	CUL3	D1	pos	Adaptive Immune System|Immune System|Innate Immune System|MyD88 cascade initiated on plasma membrane|Neutrophil degranulation|TRAF6 mediated NF-kB activation	0.235208	0.304729	0.279505
miR-519b-3p	KLHL21	D1	pos	Adaptive Immune System|Immune System|Innate Immune System|MyD88 cascade initiated on plasma membrane|Neutrophil degranulation|TRAF6 mediated NF-kB activation	0.234316	0.306617	0.276998
miR-519b-3p	VAMP3	D1	pos	Adaptive Immune System|Immune System|Innate Immune System|MyD88 cascade initiated on plasma membrane|Neutrophil degranulation|TRAF6 mediated NF-kB activation	0.188985	0.411966	0.167594
miR-519b-3p	DYNC1LI2	D1	pos	Adaptive Immune System|Immune System|Innate Immune System|MyD88 cascade initiated on plasma membrane|Neutrophil degranulation|TRAF6 mediated NF-kB activation	0.122167	0.597818	0.062851
miR-519b-3p	FBXL5	D1	pos	Adaptive Immune System|Immune System|Innate Immune System|MyD88 cascade initiated on plasma membrane|Neutrophil degranulation|TRAF6 mediated NF-kB activation	0.117617	0.611626	0.0578246
miR-519b-3p	MAVS	D1	pos	Adaptive Immune System|Immune System|Innate Immune System|MyD88 cascade initiated on plasma membrane|Neutrophil degranulation|TRAF6 mediated NF-kB activation	0.39376	0.0773801	1.00764
miR-519b-3p	RAB5B	D1	pos	Adaptive Immune System|Immune System|Innate Immune System|MyD88 cascade initiated on plasma membrane|Neutrophil degranulation|TRAF6 mediated NF-kB activation	0.376614	0.0924144	0.896895
miR-519b-3p	IFNLR1	D1	pos	Adaptive Immune System|Immune System|Innate Immune System|MyD88 cascade initiated on plasma membrane|Neutrophil degranulation|TRAF6 mediated NF-kB activation	0.283981	0.212193	0.440244
miR-519b-3p	CXCL1	D1	pos	Adaptive Immune System|Immune System|Innate Immune System|MyD88 cascade initiated on plasma membrane|Neutrophil degranulation|TRAF6 mediated NF-kB activation	0.249504	0.275394	0.321748
miR-519b-3p	TNF	D1	pos	Adaptive Immune System|Immune System|Innate Immune System|MyD88 cascade initiated on plasma membrane|Neutrophil degranulation|TRAF6 mediated NF-kB activation	0.187757	0.415066	0.165098
miR-519b-3p	MAPK1	D1	pos	Adaptive Immune System|Immune System|Innate Immune System|MyD88 cascade initiated on plasma membrane|Neutrophil degranulation|TRAF6 mediated NF-kB activation	0.099049	0.669264	0.0397758
miR-519b-3p	NKIRAS1	D1	pos	Adaptive Immune System|Immune System|Innate Immune System|MyD88 cascade initiated on plasma membrane|Neutrophil degranulation|TRAF6 mediated NF-kB activation	0.00637398	0.978124	0.000140984
miR-519b-3p	RAB10	D1	pos	Adaptive Immune System|Immune System|Innate Immune System|MyD88 cascade initiated on plasma membrane|Neutrophil degranulation|TRAF6 mediated NF-kB activation	0.0862389	0.710123	0.0295211
miR-519b-3p	LAMTOR1	D1	pos	Adaptive Immune System|Immune System|Innate Immune System|MyD88 cascade initiated on plasma membrane|Neutrophil degranulation|TRAF6 mediated NF-kB activation	0.0632046	0.785487	0.0152609
miR-519b-3p	IGF2R	D1	pos	Adaptive Immune System|Immune System|Innate Immune System|MyD88 cascade initiated on plasma membrane|Neutrophil degranulation|TRAF6 mediated NF-kB activation	0.0554435	0.811339	0.0115916
miR-6511b-3p	TAB1	D1	neg	activated TAK1 mediates p38 MAPK activation|Adaptive Immune System|Immune System|Innate Immune System|MyD88 cascade initiated on plasma membrane|Neutrophil degranulation	-0.572144	0.00672509	-2.86181
miR-6511b-3p	LAIR1	D1	neg	activated TAK1 mediates p38 MAPK activation|Adaptive Immune System|Immune System|Innate Immune System|MyD88 cascade initiated on plasma membrane|Neutrophil degranulation	-0.387203	0.0828963	-0.964198
miR-6511b-3p	TRAF7	D1	neg	activated TAK1 mediates p38 MAPK activation|Adaptive Immune System|Immune System|Innate Immune System|MyD88 cascade initiated on plasma membrane|Neutrophil degranulation	-0.16908	0.463754	-0.129922
miR-6855-5p	PGLYRP1	D3	neg	Innate Immune System|MyD88 cascade initiated on plasma membrane|Neutrophil degranulation	-0.620086	0.00353876	-3.49975
miR-6855-5p	GALNS	D3	neg	Innate Immune System|MyD88 cascade initiated on plasma membrane|Neutrophil degranulation	-0.330978	0.154037	-0.619115
miR-6855-5p	CEACAM8	D3	neg	Innate Immune System|MyD88 cascade initiated on plasma membrane|Neutrophil degranulation	-0.300428	0.198087	-0.486407
miR-6855-5p	MAPK3	D3	neg	Innate Immune System|MyD88 cascade initiated on plasma membrane|Neutrophil degranulation	-0.0808426	0.734749	-0.0249178
miR-6855-5p	UBE4A	D3	pos	Adaptive Immune System|Immune System|Interferon alpha/beta signaling	0.409174	0.0732242	1.06967
miR-6855-5p	UFL1	D3	pos	Adaptive Immune System|Immune System|Interferon alpha/beta signaling	0.38813	0.0908283	0.93104
miR-6855-5p	LRRC41	D3	pos	Adaptive Immune System|Immune System|Interferon alpha/beta signaling	0.15471	0.514871	0.102702
miR-6855-5p	LCP2	D3	pos	Adaptive Immune System|Immune System|Interferon alpha/beta signaling	0.147745	0.534194	0.0926354
miR-6855-5p	UBE2D1	D3	pos	Adaptive Immune System|Immune System|Interferon alpha/beta signaling	0.140606	0.554341	0.0829539
miR-6855-5p	PJA2	D3	pos	Adaptive Immune System|Immune System|Interferon alpha/beta signaling	0.105532	0.657906	0.0441857
miR-6855-5p	OAS2	D3	pos	Adaptive Immune System|Immune System|Interferon alpha/beta signaling	0.463653	0.0394862	1.49843
miR-6855-5p	XAF1	D3	pos	Adaptive Immune System|Immune System|Interferon alpha/beta signaling	0.455154	0.0437457	1.42434
miR-6855-5p	CCR1	D3	pos	Adaptive Immune System|Immune System|Interferon alpha/beta signaling	0.432357	0.0569268	1.23913
miR-6855-5p	OASL	D3	pos	Adaptive Immune System|Immune System|Interferon alpha/beta signaling	0.391042	0.0882234	0.949403
miR-6855-5p	SOCS5	D3	pos	Adaptive Immune System|Immune System|Interferon alpha/beta signaling	0.373463	0.104814	0.842369
miR-6855-5p	NUP93	D3	pos	Adaptive Immune System|Immune System|Interferon alpha/beta signaling	0.343339	0.13832	0.679187
miR-6855-5p	IL6ST	D3	pos	Adaptive Immune System|Immune System|Interferon alpha/beta signaling	0.338373	0.144492	0.654591
miR-6855-5p	DEGS1	D3	pos	Adaptive Immune System|Immune System|Interferon alpha/beta signaling	0.337744	0.145287	0.651522
miR-6855-5p	PTPN2	D3	pos	Adaptive Immune System|Immune System|Interferon alpha/beta signaling	0.307948	0.18654	0.517078
miR-937-5p	ICOSLG	D7	neg	Adaptive Immune System|Immune System|Innate Immune System|MyD88 cascade initiated on plasma membrane|Neutrophil degranulation	-0.301915	0.195766	-0.492373
miR-937-5p	LILRB2	D7	neg	Adaptive Immune System|Immune System|Innate Immune System|MyD88 cascade initiated on plasma membrane|Neutrophil degranulation	-0.214179	0.36454	-0.216131
miR-937-5p	TRIM37	D7	neg	Adaptive Immune System|Immune System|Innate Immune System|MyD88 cascade initiated on plasma membrane|Neutrophil degranulation	-0.12961	0.586018	-0.069264
miR-937-5p	CD1D	D7	neg	Adaptive Immune System|Immune System|Innate Immune System|MyD88 cascade initiated on plasma membrane|Neutrophil degranulation	-0.105135	0.659118	-0.043826
miR-937-5p	HSPA1B	D7	neg	Adaptive Immune System|Immune System|Innate Immune System|MyD88 cascade initiated on plasma membrane|Neutrophil degranulation	-0.388856	0.0901735	-0.935595
miR-937-5p	SURF4	D7	neg	Adaptive Immune System|Immune System|Innate Immune System|MyD88 cascade initiated on plasma membrane|Neutrophil degranulation	-0.278001	0.235315	-0.40222
miR-937-5p	FOS	D7	neg	Adaptive Immune System|Immune System|Innate Immune System|MyD88 cascade initiated on plasma membrane|Neutrophil degranulation	-0.0683242	0.774713	-0.0174406
